# Supplementary material for: Field cress genome mapping: Integrating linkage and comparative maps with cytogenetic analysis for rDNA carrying chromosomes
Source: Sci Rep. 2019 Nov 19;9:17028. doi: 10.1038/s41598-019-53320-0 (PMC6863836; doi:10.1038/s41598-019-53320-0)
Supplement: Supplementary file 2 — Supplementary Table 3. Comparisons of linkage map positions in the fragmented LG5 and LG7 [file 41598_2019_53320_MOESM2_ESM.xlsx]

## Sheet: Subdiveded LGs vs Main LG5&LG7
Field cress genome mapping: Integrating linkage and comparative maps with cytogenetic analysis for rDNA carrying chromosomes Zeratsion Abera Desta1*, Bozena Kolano2, Zeeshan Shamim3,4, Susan Armstrong4, Monika Rewers5, Elwira Sliwinska5, Sandeep Kumar Kushwaha1, Isobel A. P. Parkin6, Rodomiro Ortiz1, Dirk-Jan de Koning7 Supplentary Table 3. Comparison of Linkage groups (LGs) beween highly versus …
S.nr.	Locus	LG5a_&_ LG5b	Position			S.nr.	Locus	LG5	Position			S.nr.	Locus	LG7a_&_ LG7b	Position			S.nr.	Locus	LG7	Position
1	EdiCtg14123pos53	5a	0			1	EdiCtg14123pos53	5	0			1	EdiCtg77454pos95	7a	0			1	EdiCtg57007pos410	7	0
2	EdiCtg89763pos260	5a	0.104			2	EdiCtg89763pos260	5	0.104			2	EdiCtg43158pos315	7a	0			2	EdiCtg2686pos207	7	0
3	EdiCtg10559pos93	5a	0.312			3	EdiCtg10559pos93	5	0.312			3	EdiCtg2686pos207	7a	0			3	EdiCtg43158pos315	7	0
4	EdiCtg10579pos62	5a	0.416			4	EdiCtg10579pos62	5	0.416			4	EdiCtg57007pos410	7a	0			4	EdiCtg52803pos448	7	0
5	EdiCtg49893pos102	5a	0.519			5	EdiCtg49893pos102	5	0.519			5	EdiCtg52803pos448	7a	0			5	EdiCtg77454pos95	7	0
6	EdiCtg31492pos76	5a	0.727			6	EdiCtg31492pos76	5	0.727			6	EdiCtg18512pos90	7a	0			6	EdiCtg18512pos90	7	0
7	EdiCtg28123pos78	5a	0.831			7	EdiCtg12993pos371	5	0.831			7	EdiCtg3349pos98	7a	0.104			7	EdiCtg3349pos98	7	0.104
8	EdiCtg12993pos371	5a	0.831			8	EdiCtg28123pos78	5	0.831			8	EdiCtg35423pos88	7a	0.208			8	EdiCtg35423pos88	7	0.208
9	EdiCtg14200pos91	5a	0.935			9	EdiCtg14200pos91	5	0.935			9	EdiCtg23674pos85	7a	0.311			9	EdiCtg23674pos85	7	0.312
10	EdiCtg48200pos70	5a	1.248			10	EdiCtg48200pos70	5	1.247			10	EdiCtg17270pos58	7a	0.311			10	EdiCtg17270pos58	7	0.312
11	EdiCtg49017pos83	5a	1.561			11	EdiCtg49017pos83	5	1.559			11	EdiCtg27811pos329	7a	0.624			11	EdiCtg27811pos329	7	0.624
12	EdiCtg57221pos93	5a	2.089			12	EdiCtg57221pos93	5	2.081			12	EdiCtg12255pos85	7a	0.624			12	EdiCtg12255pos85	7	0.624
13	EdiCtg68850pos61	5a	2.943			13	EdiCtg68850pos61	5	2.918			13	EdiCtg50283pos97	7a	0.727			13	EdiCtg50283pos97	7	0.728
14	EdiCtg3063pos410	5a	3.047			14	EdiCtg3063pos410	5	3.021			14	EdiCtg1080pos127	7a	0.831			14	EdiCtg77468pos88	7	0.831
15	EdiCtg5898pos55	5a	3.848			15	EdiCtg5898pos55	5	3.753			15	EdiCtg86851pos378	7a	0.831			15	EdiCtg86851pos378	7	0.831
16	EdiCtg50451pos59	5a	3.952			16	EdiCtg50451pos59	5	3.857			16	EdiCtg77468pos88	7a	0.831			16	EdiCtg1080pos127	7	0.831
17	EdiCtg24131pos295	5a	4.482			17	EdiCtg24131pos295	5	4.38			17	EdiCtg1384pos53	7a	0.935			17	EdiCtg1384pos53	7	0.935
18	EdiCtg53975pos73	5a	5.815			18	EdiCtg53975pos73	5	5.644			18	EdiCtg59913pos386	7a	1.039			18	EdiCtg59913pos386	7	1.039
19	EdiCtg70615pos409	5a	5.919			19	EdiCtg70615pos409	5	5.748			19	EdiCtg53805pos107	7a	1.247			19	EdiCtg53805pos107	7	1.247
20	EdiCtg56484pos298	5a	6.232			20	EdiCtg56484pos298	5	6.06			20	EdiCtg21615pos74	7a	1.351			20	EdiCtg21615pos74	7	1.351
21	EdiCtg54359pos456	5a	8.056			21	EdiCtg54359pos456	5	7.856			21	EdiCtg49119pos84	7a	1.663			21	EdiCtg49119pos84	7	1.663
22	EdiCtg86848pos251	5a	8.897			22	EdiCtg86848pos251	5	8.693			22	EdiCtg11299pos110	7a	1.767			22	EdiCtg11299pos110	7	1.767
23	EdiCtg59360pos71	5a	9.106			23	EdiCtg59360pos71	5	8.901			23	EdiCtg12886pos288	7a	1.87			23	EdiCtg12886pos288	7	1.871
24	EdiCtg9402pos200	5a	9.419			24	EdiCtg9402pos200	5	9.213			24	EdiCtg47785pos62	7a	1.87			24	EdiCtg47785pos62	7	1.871
25	EdiCtg77770pos63	5a	9.627			25	EdiCtg77770pos63	5	9.421			25	EdiCtg30710pos113	7a	1.984			25	EdiCtg30710pos113	7	1.975
26	EdiCtg59036pos429	5a	9.627			26	EdiCtg59036pos429	5	9.421			26	EdiCtg88127pos192	7a	2.097			26	EdiCtg88127pos192	7	2.078
27	EdiCtg34042pos420	5a	9.731			27	EdiCtg34042pos420	5	9.525			27	EdiCtg76742pos110	7a	2.207			27	EdiCtg76742pos110	7	2.182
28	EdiCtg47098pos102	5a	9.834			28	EdiCtg37593pos74	5	9.629			28	EdiCtg63419pos243	7a	2.958			28	EdiCtg63419pos243	7	2.704
29	EdiCtg37593pos74	5a	9.834			29	EdiCtg47098pos102	5	9.629			29	EdiCtg32358pos373	7a	3.187			29	EdiCtg32358pos373	7	2.911
30	EdiCtg89818pos56	5a	9.938			30	EdiCtg89818pos56	5	9.733			30	EdiCtg1586pos60	7a	3.741			30	EdiCtg1586pos60	7	3.328
31	EdiCtg19515pos260	5a	10.565			31	EdiCtg19515pos260	5	10.376			31	EdiCtg24635pos107	7a	3.851			31	EdiCtg24635pos107	7	3.432
32	EdiCtg32801pos248	5a	10.668			32	EdiCtg32801pos248	5	10.48			32	EdiCtg36075pos71	7a	3.851			32	EdiCtg36075pos71	7	3.432
33	EdiCtg15927pos182	5a	10.981			33	EdiCtg15927pos182	5	10.794			33	EdiCtg84796pos107	7a	3.851			33	EdiCtg84796pos107	7	3.432
34	EdiCtg11254pos69	5a	11.294			34	EdiCtg11254pos69	5	11.109			34	EdiCtg55801pos100	7a	3.851			34	EdiCtg55801pos100	7	3.432
35	EdiCtg8360pos447	5a	11.505			35	EdiCtg8360pos447	5	11.317			35	EdiCtg24635pos287	7a	3.851			35	EdiCtg24635pos287	7	3.432
36	EdiCtg10299pos68	5a	13.76			36	EdiCtg10299pos68	5	13.491			36	EdiCtg87045pos379	7a	3.955			36	EdiCtg87045pos379	7	3.536
37	EdiCtg49663pos50	5a	13.864			37	EdiCtg49663pos50	5	13.595			37	EdiCtg19855pos168	7a	3.955			37	EdiCtg19855pos168	7	3.536
38	EdiCtg71214pos61	5a	15.725			38	EdiCtg71214pos61	5	15.481			38	EdiCtg81338pos386	7a	4.059			38	EdiCtg81338pos386	7	3.64
39	EdiCtg56984pos186	5a	16.143			39	EdiCtg56984pos186	5	15.906			39	EdiCtg65994pos329	7a	4.163			39	EdiCtg65994pos329	7	3.744
40	EdiCtg30483pos58	5a	16.459			40	EdiCtg30483pos58	5	16.219			40	EdiCtg65994pos388	7a	4.163			40	EdiCtg65994pos388	7	3.744
41	EdiCtg40013pos96	5a	16.669			41	EdiCtg40013pos96	5	16.427			41	EdiCtg373pos80	7a	4.163			41	EdiCtg373pos80	7	3.744
42	EdiCtg49052pos487	5a	16.981			42	EdiCtg49052pos487	5	16.743			42	EdiCtg49697pos179	7a	4.267			42	EdiCtg49697pos179	7	3.847
43	EdiCtg33042pos69	5a	17.821			43	EdiCtg33042pos69	5	17.614			43	EdiCtg39721pos75	7a	4.267			43	EdiCtg39721pos75	7	3.847
44	EdiCtg55800pos55	5a	17.821			44	EdiCtg55800pos55	5	17.614			44	EdiCtg23155pos101	7a	4.474			44	EdiCtg23155pos101	7	4.055
45	EdiCtg77407pos88	5a	17.925			45	EdiCtg77407pos88	5	17.718			45	EdiCtg36020pos108	7a	4.578			45	EdiCtg23076pos74	7	4.159
46	EdiCtg11617pos76	5a	18.552			46	EdiCtg11617pos76	5	18.344			46	EdiCtg23076pos74	7a	4.578			46	EdiCtg36020pos108	7	4.159
47	EdiCtg14443pos200	5a	18.655			47	EdiCtg14443pos200	5	18.448			47	EdiCtg35344pos65	7a	4.682			47	EdiCtg35344pos65	7	4.263
48	EdiCtg44590pos111	5a	19.072			48	EdiCtg44590pos111	5	18.865			48	EdiCtg37091pos69	7a	4.786			48	EdiCtg37091pos69	7	4.367
49	EdiCtg74875pos411	5a	19.699			49	EdiCtg74875pos411	5	19.491			49	EdiCtg49151pos72	7a	4.89			49	EdiCtg49151pos72	7	4.471
50	EdiCtg51509pos385	5a	19.803			50	EdiCtg51509pos385	5	19.595			50	EdiCtg36467pos86	7a	5.098			50	EdiCtg36467pos86	7	4.679
51	EdiCtg79852pos173	5a	19.907			51	EdiCtg79852pos173	5	19.699			51	EdiCtg2163pos113	7a	5.306			51	EdiCtg2163pos113	7	4.886
52	EdiCtg35733pos72	5a	22.753			52	EdiCtg35733pos72	5	22.666			52	EdiCtg54796pos51	7a	5.306			52	EdiCtg54796pos51	7	4.888
53	EdiCtg26108pos182	5a	22.961			53	EdiCtg26108pos182	5	22.875			53	EdiCtg12083pos59	7a	5.618			53	EdiCtg12083pos59	7	5.199
54	EdiCtg66329pos80	5a	23.273			54	EdiCtg66329pos80	5	23.189			54	EdiCtg4693pos64	7a	5.618			54	EdiCtg4693pos64	7	5.199
55	EdiCtg38566pos88	5a	23.69			55	EdiCtg38566pos88	5	23.611			55	EdiCtg55274pos196	7a	5.722			55	EdiCtg55274pos196	7	5.502
56	EdiCtg32008pos500	5a	24.002			56	EdiCtg32008pos500	5	23.926			56	EdiCtg69130pos63	7a	5.825			56	EdiCtg69130pos63	7	5.823
57	EdiCtg44452pos90	5a	24.734			57	EdiCtg44452pos90	5	24.67			57	EdiCtg71676pos53	7a	5.825			57	EdiCtg71676pos53	7	5.823
58	EdiCtg115775pos69	5a	24.837			58	EdiCtg115775pos69	5	24.774			58	EdiCtg24599pos62	7a	5.929			58	EdiCtg24599pos62	7	5.927
59	EdiCtg43431pos87	5a	24.837			59	EdiCtg43431pos87	5	24.774			59	EdiCtg26831pos155	7a	6.033			59	EdiCtg26831pos155	7	6.031
60	EdiCtg76737pos79	5b	0			60	EdiCtg76737pos79	5	86.75			60	EdiCtg25660pos145	7a	6.137			60	EdiCtg25660pos145	7	6.134
61	EdiCtg47631pos111	5b	0.104			61	EdiCtg47631pos111	5	86.854			61	EdiCtg73822pos71	7a	6.241			61	EdiCtg73822pos71	7	6.238
62	EdiCtg13804pos113	5b	0.521			62	EdiCtg963pos91	5	87.271			62	EdiCtg76142pos101	7a	6.241			62	EdiCtg76142pos101	7	6.238
63	EdiCtg963pos91	5b	0.521			63	EdiCtg13804pos113	5	87.271			63	EdiCtg83719pos378	7a	6.345			63	EdiCtg83719pos378	7	6.342
64	EdiCtg45781pos104	5b	1.042			64	EdiCtg45781pos104	5	87.792			64	EdiCtg35581pos53	7a	6.345			64	EdiCtg35581pos53	7	6.342
65	EdiCtg85314pos78	5b	1.146			65	EdiCtg85314pos78	5	87.896			65	EdiCtg57836pos100	7a	6.657			65	EdiCtg57836pos100	7	6.703
66	EdiCtg820pos242	5b	1.25			66	EdiCtg820pos242	5	88			66	EdiCtg49083pos73	7a	7.073			66	EdiCtg49083pos73	7	7.247
67	EdiCtg5137pos65	5b	1.666			67	EdiCtg5137pos65	5	88.416			67	EdiCtg60436pos51	7a	7.177			67	EdiCtg60436pos51	7	7.359
68	EdiCtg56556pos114	5b	2.398			68	EdiCtg56556pos114	5	89.148			68	EdiCtg18316pos51	7a	7.385			68	EdiCtg18316pos51	7	7.592
69	EdiCtg15871pos102	5b	2.502			69	EdiCtg15871pos102	5	89.252			69	EdiCtg48320pos342	7a	7.385			69	EdiCtg48320pos342	7	7.592
70	EdiCtg14764pos482	5b	3.55			70	EdiCtg14764pos482	5	90.3			70	EdiCtg16403pos383	7a	7.593			70	EdiCtg16403pos383	7	7.8
71	EdiCtg107723pos61	5b	4.071			71	EdiCtg107723pos61	5	90.821			71	EdiCtg21074pos97	7a	7.697			71	EdiCtg21074pos97	7	7.904
72	EdiCtg47402pos290	5b	4.803			72	EdiCtg47402pos396	5	91.554			72	EdiCtg63357pos111	7a	7.697			72	EdiCtg63357pos111	7	7.904
73	EdiCtg47402pos396	5b	4.803			73	EdiCtg47402pos290	5	91.554			73	EdiCtg8795pos89	7a	7.801			73	EdiCtg8795pos89	7	8.007
74	EdiCtg10996pos77	5b	5.324			74	EdiCtg10996pos77	5	92.26			74	EdiCtg2273pos69	7a	8.009			74	EdiCtg2273pos69	7	8.215
75	EdiCtg43001pos75	5b	5.428			75	EdiCtg43001pos75	5	92.368			75	EdiCtg25047pos102	7a	8.217			75	EdiCtg25047pos102	7	8.423
76	EdiCtg68833pos75	5b	5.636			76	EdiCtg68833pos75	5	92.591			76	EdiCtg60177pos351	7a	8.217			76	EdiCtg60177pos351	7	8.423
77	EdiCtg60539pos84	5b	5.74			77	EdiCtg60539pos84	5	92.701			77	EdiCtg71951pos78	7a	8.32			77	EdiCtg71951pos78	7	8.527
78	EdiCtg81558pos83	5b	5.74			78	EdiCtg81558pos83	5	92.701			78	EdiCtg34211pos55	7a	8.633			78	EdiCtg34211pos55	7	8.839
79	EdiCtg37054pos287	5b	6.156			79	EdiCtg37054pos287	5	93.117			79	EdiCtg67985pos89	7a	8.841			79	EdiCtg67985pos89	7	9.047
80	EdiCtg75337pos100	5b	6.678			80	EdiCtg75337pos100	5	93.639			80	EdiCtg38432pos60	7a	8.944			80	EdiCtg38432pos60	7	9.151
81	EdiCtg11887pos238	5b	7.515			81	EdiCtg11887pos238	5	94.476			81	EdiCtg87644pos53	7a	8.944			81	EdiCtg87644pos53	7	9.151
82	EdiCtg74029pos103	5b	7.722			82	EdiCtg74029pos103	5	94.683			82	EdiCtg80203pos55	7a	9.048			82	EdiCtg80203pos55	7	9.259
83	EdiCtg46677pos77	5b	7.93			83	EdiCtg46677pos77	5	94.891			83	EdiCtg62958pos210	7a	9.152			83	EdiCtg62958pos210	7	9.366
84	EdiCtg17139pos107	5b	8.034			84	EdiCtg17139pos107	5	94.995			84	EdiCtg54533pos62	7a	9.36			84	EdiCtg54533pos62	7	9.585
85	EdiCtg11827pos178	5b	9.199			85	EdiCtg11827pos178	5	96.157			85	EdiCtg20812pos52	7a	9.568			85	EdiCtg20812pos52	7	9.805
												86	EdiCtg11302pos87	7a	9.672			86	EdiCtg11302pos87	7	9.91
												87	EdiCtg34418pos56	7a	10.193			87	EdiCtg34418pos56	7	10.536
												88	EdiCtg22213pos66	7a	10.401			88	EdiCtg22213pos66	7	10.756
												89	EdiCtg26330pos96	7a	10.505			89	EdiCtg26330pos96	7	10.862
												90	EdiCtg41349pos110	7a	10.609			90	EdiCtg41349pos110	7	10.967
												91	EdiCtg47817pos100	7a	10.713			91	EdiCtg47817pos100	7	11.075
												92	EdiCtg62661pos51	7a	11.129			92	EdiCtg62661pos51	7	11.514
												93	EdiCtg48883pos65	7a	11.233			93	EdiCtg48883pos65	7	11.618
												94	EdiCtg12432pos414	7a	11.65			94	EdiCtg12432pos414	7	12.061
												95	EdiCtg48457pos61	7a	11.754			95	EdiCtg48457pos61	7	12.169
												96	EdiCtg29353pos84	7a	11.754			96	EdiCtg29353pos84	7	12.169
												97	EdiCtg8762pos79	7a	12.17			97	EdiCtg8762pos79	7	12.59
												98	EdiCtg40481pos76	7a	12.274			98	EdiCtg40481pos76	7	12.694
												99	EdiCtg22925pos164	7a	12.483			99	EdiCtg22925pos164	7	12.903
												100	EdiCtg68626pos69	7b	0			100	EdiCtg68626pos69	7	71.747
												101	EdiCtg1886pos85	7b	0.104			101	EdiCtg1886pos85	7	71.851
												102	EdiCtg1418pos63	7b	1.61			102	EdiCtg1418pos63	7	73.325
												103	EdiCtg15815pos100	7b	1.714			103	EdiCtg15815pos100	7	73.428
												104	EdiCtg15815pos199	7b	1.714			104	EdiCtg15815pos199	7	73.428
												105	EdiCtg112297pos66	7b	2.656			105	EdiCtg112297pos66	7	74.381
												106	EdiCtg84186pos81	7b	5.872			106	EdiCtg84186pos81	7	77.77
												107	EdiCtg35486pos212	7b	7.027			107	EdiCtg35486pos212	7	78.947
												108	EdiCtg61650pos107	7b	7.235			108	EdiCtg61650pos107	7	79.156
												109	EdiCtg58798pos74	7b	7.861			109	EdiCtg58798pos74	7	79.788
												110	EdiCtg42274pos207	7b	8.487			110	EdiCtg12807pos471	7	80.419
												111	EdiCtg69234pos187	7b	8.695			111	EdiCtg69234pos187	7	80.628
												112	EdiCtg83456pos217	7b	8.695			112	EdiCtg83456pos217	7	80.628
												113	EdiCtg12807pos471	7b	8.903			113	EdiCtg42274pos207	7	80.837
												114	EdiCtg102956pos144	7b	8.975			114	EdiCtg102956pos144	7	80.915
												115	EdiCtg106849pos64	7b	9.95			115	EdiCtg106849pos64	7	81.916
												116	EdiCtg69033pos381	7b	10.471			116	EdiCtg69033pos381	7	82.443
												117	EdiCtg8859pos104	7b	13.907			117	EdiCtg8859pos104	7	86.27
												118	EdiCtg56940pos275	7b	14.429			118	EdiCtg56940pos275	7	86.8
												119	EdiCtg86728pos444	7b	14.636			119	EdiCtg86728pos444	7	87.008
												120	EdiCtg29929pos284	7b	15.053			120	EdiCtg29929pos284	7	87.429
												121	EdiCtg7063pos185	7b	15.261			121	EdiCtg7063pos62	7	87.637
												122	EdiCtg7063pos62	7b	15.261			122	EdiCtg7063pos185	7	87.637
												123	EdiCtg86305pos67	7b	15.782			123	EdiCtg86305pos67	7	88.159
												124	EdiCtg26054pos485	7b	15.99			124	EdiCtg26054pos485	7	88.367
												125	EdiCtg23027pos204	7b	16.094			125	EdiCtg23027pos204	7	88.47
												126	EdiCtg71012pos473	7b	17.893			126	EdiCtg71012pos473	7	90.266
												127	EdiCtg50926pos99	7b	18.522			127	EdiCtg50926pos99	7	90.893
												128	EdiCtg57329pos54	7b	20.432			128	EdiCtg57329pos54	7	92.798
												129	EdiCtg69373pos107	7b	21.164			129	EdiCtg69373pos107	7	93.53
												130	EdiCtg16710pos140	7b	21.477			130	EdiCtg16710pos140	7	93.842
												131	EdiCtg38104pos200	7b	22.738			131	EdiCtg38104pos200	7	95.104
												132	EdiCtg83415pos350	7b	23.892			132	EdiCtg83415pos350	7	96.26
												133	EdiCtg73059pos344	7b	23.996			133	EdiCtg73059pos344	7	96.364
												134	EdiCtg16761pos105	7b	24.939			134	EdiCtg16761pos105	7	97.306
												135	EdiCtg28570pos75	7b	25.042			135	EdiCtg28570pos75	7	97.41
												136	EdiCtg13346pos465	7b	26.409			136	EdiCtg13346pos465	7	98.777
												137	EdiCtg41077pos112	7b	26.513			137	EdiCtg41077pos112	7	98.881
												138	EdiCtg30241pos221	7b	26.617			138	EdiCtg30241pos221	7	98.985
												139	EdiCtg114420pos82	7b	27.138			139	EdiCtg114420pos82	7	99.506
												140	EdiCtg58800pos252	7b	27.242			140	EdiCtg58800pos252	7	99.61
												141	EdiCtg40834pos115	7b	27.242			141	EdiCtg40834pos115	7	99.61
												142	EdiCtg33271pos61	7b	29.957			142	EdiCtg33271pos61	7	102.167
												143	EdiCtg19436pos108	7b	30.376			143	EdiCtg19436pos108	7	102.584
												144	EdiCtg69631pos251	7b	30.901			144	EdiCtg69631pos251	7	103.105
												145	EdiCtg32739pos84	7b	31.214			145	EdiCtg32739pos84	7	103.418
												146	EdiCtg36777pos368	7b	31.529			146	EdiCtg36777pos368	7	103.73
												147	EdiCtg69920pos109	7b	33.476			147	EdiCtg69920pos109	7	105.633
												148	EdiCtg96435pos60	7b	34.21			148	EdiCtg96435pos60	7	106.365
												149	EdiCtg105952pos446	7b	34.21			149	EdiCtg105952pos446	7	106.365
												150	EdiCtg17349pos322	7b	35.153			150	EdiCtg17349pos322	7	107.307
												151	EdiCtg18319pos333	7b	35.465			151	EdiCtg18319pos333	7	107.62
												152	EdiCtg38364pos377	7b	35.673			152	EdiCtg38364pos377	7	107.827
												153	EdiCtg51688pos62	7b	35.985			153	EdiCtg51688pos62	7	108.14
												154	EdiCtg36325pos55	7b	36.822			154	EdiCtg36325pos55	7	108.976
												155	EdiCtg42408pos87	7b	37.03			155	EdiCtg42408pos87	7	109.184
												156	EdiCtg23332pos54	7b	37.656			156	EdiCtg23332pos54	7	109.811
												157	EdiCtg73369pos63	7b	38.073			157	EdiCtg73369pos63	7	110.227
												158	EdiCtg45778pos66	7b	39.015			158	EdiCtg45778pos66	7	111.171
												159	EdiCtg40058pos70	7b	39.119			159	EdiCtg40058pos70	7	111.275
												160	EdiCtg24427pos125	7b	39.327			160	EdiCtg24427pos125	7	111.483
												161	EdiCtg21443pos100	7b	40.164			161	EdiCtg21443pos100	7	112.319
												162	EdiCtg68949pos61	7b	40.476			162	EdiCtg68949pos61	7	112.632
												163	EdiCtg51794pos430	7b	40.476			163	EdiCtg51794pos430	7	112.632
												164	EdiCtg53159pos214	7b	40.788			164	EdiCtg53159pos332	7	112.944
												165	EdiCtg53159pos332	7b	40.788			165	EdiCtg53159pos214	7	112.944
												166	EdiCtg56707pos252	7b	40.996			166	EdiCtg56707pos252	7	113.156
												167	EdiCtg35453pos256	7b	41.1			167	EdiCtg35453pos256	7	113.26
												168	EdiCtg80516pos296	7b	41.517			168	EdiCtg80516pos296	7	113.69
												169	EdiCtg81571pos112	7b	41.62			169	EdiCtg81571pos112	7	113.794
												170	EdiCtg20340pos282	7b	41.724			170	EdiCtg20340pos282	7	113.898
												171	EdiCtg81433pos131	7b	42.251			171	EdiCtg81433pos131	7	114.422
												172	EdiCtg21404pos165	7b	43.204			172	EdiCtg21404pos165	7	115.371
												173	EdiCtg91364pos83	7b	43.726			173	EdiCtg91364pos83	7	115.895
