# Supplementary material for: Field cress genome mapping: Integrating linkage and comparative maps with cytogenetic analysis for rDNA carrying chromosomes
Source: Sci Rep. 2019 Nov 19;9:17028. doi: 10.1038/s41598-019-53320-0 (PMC6863836; doi:10.1038/s41598-019-53320-0)
Supplement: Supplementary file 3 — Supplementary Table 4. BLASTN and conserved synteny of Lepidium campestre in comparison with Arabidopsis genome [file 41598_2019_53320_MOESM3_ESM.xlsx]

## Sheet: Balsts and conserved Synteny
Field cress genome mapping: Integrating linkage and comparative maps with cytogenetic analysis for rDNA carrying chromosomes Zeratsion Abera Desta1*, Bozena Kolano2, Zeeshan Shamim3,4, Susan Armstrong4, Monika Rewers5, Elwira Sliwinska5, Sandeep Kumar Kushwaha1, Isobel A. P. Parkin6, Rodomiro Ortiz1, Dirk-Jan de Koning7 Supplementary Table 4. The BLASTN and conserved synteny between Lepidium camp…
SNP_ID	Linkage group (LG)	Genetic distance (cM)	Strand	Synteny (S) /Colinear (C) Or None (N)	Arabidopsis chromosome	Arabidopsis gene	Coding sequence description	Length	Score	E-value	Identity	Gap	Query first position	Query Last position	Hit First position	Hit Last position	Transition	Transversion	AA	TT	CC	GG	Query reference	Annotation
EdiCtg1290pos61	LG1	0	+/-	N	Chromosome 4	AT4G00060	Nucleotidyltransferase family protein	21371-28871 FORWARD LENGTH=5239	621	5e-177	0.88	0	1	531	24288	23758	29	36	132	124	104	106	AG	Transition
EdiCtg46731pos391	LG1	0	+/-	S	Chromosome 4	AT4G00170	Plant VAMP (vesicle-associated membrane protein) family protein	69983-72217 REVERSE LENGTH=1741	137	2e-31	0.77	0.08	59	330	71910	71633	17	28	59	79	41	40		NoHit_for_SNP
EdiCtg29374pos68	LG1	0.104	+/-	S	Chromosome 4	AT4G00340	receptor-like protein kinase 4	148612-151739 FORWARD LENGTH=3046	521	5e-147	0.85	0.02	1	506	150137	149635	37	28	109	102	124	100	GA	Transition
EdiCtg34741pos431	LG1	0.208	+/-	S	Chromosome 4	AT4G00460	RHO guanyl-nucleotide exchange factor 3	211117-213285 REVERSE LENGTH=1642	688	0	0.89	0.02	1	558	212386	211823	27	26	176	148	72	107	AT	Transversion
EdiCtg34741pos86	LG1	0.208	+/-	S	Chromosome 4	AT4G00460	RHO guanyl-nucleotide exchange factor 3	211117-213285 REVERSE LENGTH=1642	693	0	0.89	0.02	1	558	212386	211823	27	25	177	148	72	107	-G	Deletion
EdiCtg14265pos70	LG1	0.312	+/-	S	Chromosome 4	AT4G00680	actin depolymerizing factor 8	279596-281072 REVERSE LENGTH=1400	444	1e-123	0.85	0.03	120	551	280290	279852	24	28	123	110	58	86	AC	Transversion
EdiCtg68551pos423	LG1	0.312	+/+	S	Chromosome 4	AT4G00752	UBX domain-containing protein	317564-320935 REVERSE LENGTH=1759	305	5e-82	0.79	0.08	1	451	318749	319221	32	31	124	119	66	72	G-	Insertion
EdiCtg20524pos254	LG1	0.415	+/+	N	Chromosome 4				159	4e-38	0.78	0.1	241	503	549392	549678	12	21	70	94	36	27	GA	Transition
EdiCtg509pos375	LG1	0.617	+/+	S	Chromosome 4	AT4G01210	glycosyl transferase family 1 protein	507648-512852 REVERSE LENGTH=3676	316	2e-85	0.8	0.06	6	463	511436	511884	31	36	144	87	87	55		NoHit_for_SNP
EdiCtg11750pos351	LG1	0.623	+/+	S	Chromosome 4	AT4G01240	S-adenosyl-L-methionine-dependent methyltransferases superfamily protein	517795-521972 REVERSE LENGTH=1980	324	1e-87	0.93	0	312	538	517788	518013	11	5	71	61	55	23	GA	Transition
EdiCtg22662pos423	LG1	0.727	+/-	S	Chromosome 4	AT4G01130	GDSL-like Lipase/Acylhydrolase superfamily protein	485743-488226 FORWARD LENGTH=1611	418	6e-116	0.81	0.06	1	514	487908	487365	31	40	143	140	83	77		NoHit_for_SNP
EdiCtg16672pos65	LG1	1.039	+/-	S	Chromosome 4	AT4G01030	pentatricopeptide (PPR) repeat-containing protein	447941-450642 REVERSE LENGTH=2702	449	2e-125	0.86	0	4	426	450179	449757	32	28	102	117	59	85	AC	Transversion
EdiCtg20414pos342	LG1	1.039	+/-	S	Chromosome 4	AT4G01037	Ubiquitin carboxyl-terminal hydrolase family protein	451194-453243 REVERSE LENGTH=1980	584	5e-166	0.92	0.01	1	414	451982	451566	16	14	131	90	51	112	AG	Transition
EdiCtg90334pos457	LG1	1.143	+/-	S	Chromosome 4	AT4G00990	Transcription factor jumonji (jmjC) domain-containing protein	426887-431829 FORWARD LENGTH=2880	490	1e-137	0.85	0.02	1	481	431039	430553	31	30	130	130	82	75	-A	Deletion
EdiCtg90334pos73	LG1	1.143	+/+	S	Chromosome 4	AT4G00990	Transcription factor jumonji (jmjC) domain-containing protein	426887-431829 FORWARD LENGTH=2880	490	1e-137	0.85	0.02	76	556	430553	431039	31	30	130	130	75	82	AT	Transversion
EdiCtg87292pos69	LG1	1.247	+/+	S	Chromosome 4	AT4G00960	Protein kinase superfamily protein	414348-416355 FORWARD LENGTH=1273	139	5e-32	0.78	0.04	7	230	416135	416361	16	25	49	80	19	32		NoHit_for_SNP
EdiCtg32310pos381	LG1	1.351	+/-	S	Chromosome 4	AT4G00900	ER-type Ca2+-ATPase 2	382663-386850 REVERSE LENGTH=3620	453	2e-126	0.9	0	1	353	385082	384729	22	13	95	99	43	81		NoHit_for_SNP
EdiCtg55310pos87	LG1	1.351	+/-	S	Chromosome 4	AT4G00960	Protein kinase superfamily protein	414361-416212 FORWARD LENGTH=1172	182	9e-45	0.9	0	1	143	415486	415344	7	8	38	38	27	25		NoHit_for_SNP
EdiCtg86337pos91	LG1	1.455	+/+	S	Chromosome 4	AT4G00840	DHHC-type zinc finger family protein	355211-357296 REVERSE LENGTH=1359	560	1e-158	0.85	0.06	1	574	356096	356655	28	26	201	107	108	80	-A	Deletion
EdiCtg34606pos61	LG1	1.663	+/-	S	Chromosome 4	AT4G00800	transducin family protein / WD-40 repeat family protein	336945-345714 REVERSE LENGTH=5911	640	0	0.88	0.02	3	539	343471	342939	31	22	129	160	78	110	AG	Transition
EdiCtg77452pos71	LG1	1.663	+/-	S	Chromosome 4	AT4G00800	transducin family protein / WD-40 repeat family protein	336945-345714 REVERSE LENGTH=5911	91	6e-18	0.95	0	143	200	341696	341639	3	0	12	22	8	13		NoHit_for_SNP
EdiCtg47345pos332	LG1	1.766	+/-	N	Chromosome 4	AT4G01430	nodulin MtN21 /EamA-like transporter family protein	585610-588084 FORWARD LENGTH=1524	115	1e-24	0.81	0.04	20	162	587813	587665	9	13	30	46	23	22		NoHit_for_SNP
EdiCtg66173pos231	LG1	2.079	+/-	S	Chromosome 4	AT4G01500	AP2/B3-like transcriptional factor family protein	639247-640976 FORWARD LENGTH=1527	167	2e-40	0.81	0.01	156	361	640227	640019	26	10	38	54	49	29		NoHit_for_SNP
EdiCtg11352pos504	LG1	2.182	+/+	S	Chromosome 4	AT4G01550	NAC domain containing protein 69	673862-676411 REVERSE LENGTH=1803	294	1e-78	0.78	0.05	49	570	675693	676203	45	45	124	128	99	61		NoHit_for_SNP
EdiCtg22243pos378	LG1	2.286	+/+	S	Chromosome 4	AT4G01570	Tetratricopeptide repeat (TPR)-like superfamily protein	679472-681940 FORWARD LENGTH=2469	789	0	0.92	0	3	567	680177	680741	31	15	142	169	62	146	AG	Transition
EdiCtg51100pos336	LG1	2.39	+/-	S	Chromosome 4	AT4G01660	ABC transporter 1	708357-711256 FORWARD LENGTH=2328	425	4e-118	0.83	0.05	74	563	708957	708472	38	24	104	126	96	88	GA	Transition
EdiCtg34004pos215	LG1	2.494	+/-	N	Chromosome 1				52	5e-06	0.92	0	325	361	14151311	14151275	3	0	13	14	1	6		NoHit_for_SNP
EdiCtg26980pos267	LG1	2.598	+/-	S	Chromosome 4	AT4G01810	Sec23/Sec24 protein transport family protein	776460-780201 REVERSE LENGTH=3201	662	0	0.89	0.04	3	568	777767	777227	23	17	138	156	96	111	GA	Transition
EdiCtg61733pos440	LG1	2.598	+/+	S	Chromosome 4	AT4G01790	Ribosomal protein L7Ae/L30e/S12e/Gadd45 family protein	769799-770835 FORWARD LENGTH=680	169	7e-41	0.75	0.08	67	502	770016	770463	40	39	116	113	61	54	AT	Transversion
EdiCtg72243pos278	LG1	2.598	+/-	S	Chromosome 4	AT4G01810	Sec23/Sec24 protein transport family protein	776460-780201 REVERSE LENGTH=3201	348	9e-95	0.79	0.1	1	531	777230	776665	35	28	132	158	93	74	AT	Transversion
EdiCtg12927pos435	LG1	2.702	+/-	N	Chromosome 4	AT4G02030	Vps51/Vps67 family (components of vesicular transport) protein	892176-897318 FORWARD LENGTH=2647	656	0	0.88	0.03	7	550	895055	894499	28	22	186	116	101	90	CT	Transition
EdiCtg43053pos367	LG1	2.702	+/+	S	Chromosome 4	AT4G01970	stachyose synthase	853922-857401 REVERSE LENGTH=3230	374	1e-102	0.83	0.04	4	425	856622	857060	26	31	118	107	45	94	-G	Deletion
EdiCtg3534pos110	LG1	2.805	+/-	S	Chromosome 4	AT4G02120	CTP synthase family protein	940721-944315 FORWARD LENGTH=2107	58	2e-07	0.86	0.02	54	108	940778	940723	3	4	12	13	15	8		NoHit_for_SNP
EdiCtg72622pos99	LG1	2.805	+/+	S	Chromosome 4	AT4G02120	CTP synthase family protein	940778-944292 FORWARD LENGTH=1844	213	4e-54	0.95	0	91	223	940861	940993	2	4	29	38	17	43	GA	Transition
EdiCtg16612pos61	LG1	3.118	+/-	S	Chromosome 4	AT4G02230	Ribosomal protein L19e family protein	979158-980698 REVERSE LENGTH=918	459	4e-128	0.88	0.04	161	562	980108	979708	19	15	121	92	54	92		NoHit_for_SNP
EdiCtg79991pos58	LG1	3.326	+/+	S	Chromosome 4				60	5e-08	0.88	0.06	38	87	1029451	1029501	3	0	11	22	4	9	AC	Transversion
EdiCtg37300pos275	LG1	3.533	+/+	S	Chromosome 4	AT4G02340	alpha/beta-Hydrolases superfamily protein	1035596-1037615 FORWARD LENGTH=1313	344	1e-93	0.88	0	214	498	1036763	1037048	19	13	72	76	53	52	AT	Transversion
EdiCtg60502pos82	LG1	3.637	+/-	S	Chromosome 4	AT4G02390	poly(ADP-ribose) polymerase	1049950-1054147 FORWARD LENGTH=2332	540	1e-152	0.84	0.05	5	554	1052892	1052325	36	25	169	145	98	72		NoHit_for_SNP
EdiCtg62526pos348	LG1	3.637	+/-	S	Chromosome 4	AT4G02390	poly(ADP-ribose) polymerase	1049950-1054147 FORWARD LENGTH=2332	351	6e-96	0.83	0.04	77	461	1052273	1051877	26	25	116	103	70	43	AC	Transversion
EdiCtg88827pos326	LG1	3.741	+/+	S	Chromosome 4				71	2e-11	0.78	0.04	88	201	1062581	1062693	10	10	33	34	15	9	AT	Transversion
EdiCtg37677pos225	LG1	3.949	+/+	S	Chromosome 4	AT4G02460	DNA mismatch repair protein	1076090-1080727 REVERSE LENGTH=3205	675	0	0.93	0	2	463	1079054	1079514	19	12	134	124	97	75	GA	Transition
EdiCtg8055pos367	LG1	4.157	+/+	S	Chromosome 4	AT4G02570	cullin 1	1128619-1133696 FORWARD LENGTH=2653	499	2e-140	0.83	0.04	1	555	1132388	1132937	42	31	136	153	96	84	AG	Transition
EdiCtg85889pos395	LG1	4.677	+/-	S	Chromosome 4	AT4G02630	Protein kinase superfamily protein	1151611-1153409 FORWARD LENGTH=1799	828	0	0.93	0	2	563	1152848	1152287	26	12	164	140	158	62	GA	Transition
EdiCtg80826pos95	LG1	4.781	+/+	S	Chromosome 4				69	8e-11	0.86	0.04	1	69	1188393	1188458	3	4	16	18	10	15		NoHit_for_SNP
EdiCtg67268pos241	LG1	4.885	+/+	S	Chromosome 4	AT4G02740	F-box/RNI-like superfamily protein	1217590-1221019 REVERSE LENGTH=1791	130	3e-29	0.77	0.06	269	507	1218185	1218415	19	22	64	57	31	35	AT	Transversion
EdiCtg38822pos374	LG1	4.989	+/+	S	Chromosome 4	AT4G02740	F-box/RNI-like superfamily protein	1217590-1221019 REVERSE LENGTH=1791	298	9e-80	0.77	0.08	1	549	1218412	1219000	44	46	156	138	82	80	AT	Transversion
EdiCtg61394pos405	LG1	4.989	+/+	S	Chromosome 4	AT4G02760	RNI-like superfamily protein	1224856-1228949 REVERSE LENGTH=2048	124	2e-27	0.8	0.01	19	194	1226565	1226738	20	14	59	32	24	25		NoHit_for_SNP
EdiCtg61394pos59	LG1	4.989	+/+	S	Chromosome 4	AT4G02760	RNI-like superfamily protein	1224856-1228949 REVERSE LENGTH=2048	119	8e-26	0.79	0.01	19	194	1226565	1226738	20	15	58	32	24	25	CA	Transversion
EdiCtg62703pos433	LG1	5.197	+/-	S	Chromosome 4	AT4G02800	GRIP/coiled-coil protein	1249971-1251867 FORWARD LENGTH=1546	427	1e-118	0.82	0.09	1	554	1250972	1250435	26	29	135	168	95	68	-T	Deletion
EdiCtg12672pos237	LG1	5.301	+/+	S	Chromosome 4	AT4G02820	Pentatricopeptide repeat (PPR) superfamily protein	1258532-1260696 FORWARD LENGTH=2079	702	0	0.9	0	6	556	1259723	1260273	36	21	175	121	67	131	AG	Transition
EdiCtg35725pos276	LG1	5.613	+/+	S	Chromosome 4	AT4G02860	Phenazine biosynthesis PhzC/PhzF protein	1268618-1270539 REVERSE LENGTH=1307	387	2e-106	0.88	0.01	69	397	1269587	1269916	21	16	104	75	59	53	AT	Transversion
EdiCtg34260pos388	LG1	5.717	+/-	S	Chromosome 4	AT4G03000	RING/U-box superfamily protein	1324136-1327520 FORWARD LENGTH=3083	638	0	0.88	0.03	1	563	1326060	1325513	32	23	124	160	112	97	GC	Transversion
EdiCtg45633pos423	LG1	5.717	+/-	S	Chromosome 4	AT4G02940	oxidoreductase%2C 2OG-Fe(II) oxygenase family protein	1306313-1311038 FORWARD LENGTH=2394	132	1e-29	0.79	0.11	257	472	1306605	1306391	8	15	44	45	24	67	AC	Transversion
EdiCtg73859pos312	LG1	6.028	+/-	S	Chromosome 4	AT4G03180	rRNA-processing protein	1403117-1404937 FORWARD LENGTH=1004	499	2e-140	0.88	0	143	556	1404696	1404283	26	22	68	146	109	43	AC	Transversion
EdiCtg88883pos305	LG1	6.028	+/-	S	Chromosome 4	AT4G03130	BRCT domain-containing DNA repair protein	1388319-1390781 REVERSE LENGTH=2177	523	1e-147	0.84	0.02	17	567	1388629	1388074	48	31	143	142	86	98	AC	Transversion
EdiCtg9335pos112	LG1	6.132	+/-	S	Chromosome 4				122	6e-27	0.86	0.08	1	115	1415411	1415287	3	5	30	45	10	22	-A	Deletion
EdiCtg953pos288	LG1	6.236	+/+	S	Chromosome 4	AT4G03230	G-type lectin S-receptor-like Serine/Threonine-kinase	1419278-1422828 REVERSE LENGTH=2559	556	1e-157	0.85	0.03	1	553	1420370	1420917	32	32	142	147	118	70	GC	Transversion
EdiCtg24415pos71	LG1	6.34	+/+	S	Chromosome 4	AT4G03390	STRUBBELIG-receptor family 3	1490426-1495214 REVERSE LENGTH=3478	754	0	0.91	0.01	1	552	1491000	1491552	21	22	176	137	111	83	TC	Transition
EdiCtg69696pos197	LG1	6.34	+/+	N	Chromosome 5	AT4G27600	pfkB-like carbohydrate kinase family protein	13782213-13785134 REVERSE LENGTH=2085	265	5e-70	0.89	0.04	96	313	25279487	25279705	5	11	68	46	38	46	AC	Transversion
EdiCtg47186pos234	LG1	6.583	+/+	S	Chromosome 4	AT4G03430	pre-mRNA splicing factor-like protein	1517119-1520563 REVERSE LENGTH=3445	198	9e-50	0.78	0.1	175	535	1516884	1517246	26	21	119	75	50	52	AT	Transversion
EdiCtg15121pos188	LG1	6.971	+/+	N	Chromosome 4	AT4G03440	Ankyrin repeat family protein	1523953-1527628 REVERSE LENGTH=3061	71	1e-11	0.88	0.03	72	130	2579555	2579613	2	3	17	19	11	6		NoHit_for_SNP
EdiCtg5858pos84	LG1	7.204	+/+	N	Chromosome 4	AT4G03510	RING membrane-anchor 1	1557593-1559421 REVERSE LENGTH=1353	392	3e-108	0.85	0.05	1	385	1557993	1558398	27	13	93	94	91	67	AT	Transversion
EdiCtg26815pos288	LG1	7.589	+/+	S	Chromosome 4	AT4G03550	glucan synthase-like 5	1573266-1579820 FORWARD LENGTH=6041	584	6e-166	0.86	0.05	1	556	1577412	1577991	34	20	123	167	86	123	AT	Transversion
EdiCtg84152pos114	LG1	7.589	+/+	S	Chromosome 4	AT4G03550	glucan synthase-like 5	1573266-1579820 FORWARD LENGTH=6041	837	0	0.94	0	8	565	1578000	1578557	24	11	127	151	122	123	GT	Transversion
EdiCtg24639pos52	LG1	7.699	+/+	S	Chromosome 4	AT4G03560	two-pore channel 1	1579929-1585980 FORWARD LENGTH=2815	289	4e-77	0.81	0.1	1	386	1582596	1582990	13	26	96	122	52	62	AT	Transversion
EdiCtg18309pos278	LG1	7.932	+/-	N	Chromosome 4	AT4G05430	Carbohydrate-binding X8 domain superfamily protein	2753546-2754420 FORWARD LENGTH=564	492	4e-138	0.93	0	149	480	2753889	2753558	16	6	75	88	83	64	AG	Transition
EdiCtg16945pos397	LG1	8.042	+/+	S	Chromosome 4	AT4G05420	damaged DNA binding protein 1A	2746114-2753014 FORWARD LENGTH=3792	303	2e-81	0.8	0.06	27	460	2746055	2746494	36	27	84	128	88	60	AT	Transversion
EdiCtg48252pos451	LG1	8.433	+/-	N	Chromosome 5	AT5G55740	Tetratricopeptide repeat (TPR)-like superfamily protein	22561849-22564587 REVERSE LENGTH=2739	717	0	0.9	0	1	565	22563380	22562816	32	25	155	153	77	122	GA	Transition
EdiCtg32978pos440	LG1	8.545	+/-	S	Chromosome 4	AT4G05330	ARF-GAP domain 13	2720525-2723018 REVERSE LENGTH=1401	503	2e-141	0.85	0.04	4	510	2722010	2721511	28	30	130	153	73	80	AG	Transition
EdiCtg41893pos326	LG1	8.658	+/-	S	Chromosome 4	AT4G05200	cysteine-rich RLK (RECEPTOR-like protein kinase) 25	2679793-2682384 REVERSE LENGTH=2103	457	1e-127	0.83	0.07	11	523	2681438	2680894	29	27	152	142	65	95		NoHit_for_SNP
EdiCtg12328pos104	LG1	9.244	+/-	S	Chromosome 4				62	1e-08	0.77	0.06	426	542	2635256	2635145	10	10	39	28	12	12	AT	Transversion
EdiCtg37239pos292	LG1	9.479	+/-	S	Chromosome 4	AT4G05090	Inositol monophosphatase family protein	2609142-2611762 FORWARD LENGTH=1335	396	3e-109	0.82	0.07	102	564	2609736	2609255	25	26	145	101	75	83	TG	Transversion
EdiCtg48819pos365	LG1	9.719	+/+	S	Chromosome 4	AT4G05020	NAD(P)H dehydrogenase B2	2572427-2576599 FORWARD LENGTH=2451	239	5e-62	0.82	0.06	3	288	2575058	2575348	15	21	67	67	55	55		NoHit_for_SNP
EdiCtg26421pos102	LG1	9.957	+/+	S	Chromosome 4	AT4G04980	hypothetical protein	2544210-2546833 REVERSE LENGTH=2175	664	0	0.89	0.03	9	561	2544179	2544728	28	19	129	184	110	73	AC	Transversion
EdiCtg14783pos357	LG1	10.068	+/-	S	Chromosome 4	AT4G04970	glucan synthase-like 1	2536925-2543273 FORWARD LENGTH=6083	601	6e-171	0.88	0	1	520	2537609	2537090	36	29	135	102	104	114	TC	Transition
EdiCtg14783pos51	LG1	10.184	+/-	S	Chromosome 4	AT4G04970	glucan synthase-like 1	2536925-2543273 FORWARD LENGTH=6083	601	6e-171	0.88	0	1	520	2537609	2537090	36	29	135	102	104	114		NoHit_for_SNP
EdiCtg10158pos231	LG1	10.294	+/-	S	Chromosome 4	AT4G32580	Thioredoxin superfamily protein	15719637-15720535 REVERSE LENGTH=724	292	3e-78	0.88	0.02	2	251	2519831	2519579	9	17	39	95	43	46	AT	Transversion
EdiCtg6841pos147	LG1	10.294	+/-	S	Chromosome 4	AT4G04940	transducin family protein / WD-40 repeat family protein	2511212-2516703 REVERSE LENGTH=2600	235	4e-61	0.85	0.04	1	241	2514936	2514701	15	13	54	76	38	38	C-	Insertion
EdiCtg1993pos348	LG1	10.399	+/+	S	Chromosome 4	AT4G04790	Tetratricopeptide repeat (TPR)-like superfamily protein	2434869-2439403 REVERSE LENGTH=2734	145	1e-33	0.76	0.08	107	423	2439175	2439500	26	28	92	70	35	57	AC	Transversion
EdiCtg18351pos366	LG1	11.159	+/+	S	Chromosome 4	AT4G04670	Met-10+ like family protein / kelch repeat-containing protein	2367434-2372220 FORWARD LENGTH=3387	459	4e-128	0.82	0.04	1	557	2371085	2371629	34	43	147	142	86	87	A-	Insertion
EdiCtg84531pos206	LG1	11.756	+/-	N	Chromosome 3	AT3G16030	lectin protein kinase family protein	5439566-5442997 FORWARD LENGTH=2854	62	8e-09	0.74	0.04	1	164	5439665	5439500	14	24	49	38	14	23		NoHit_for_SNP
EdiCtg39126pos314	LG1	12.83	+/+	N	Chromosome 4	AT4G03965	RING/U-box superfamily protein	1889360-1890412 FORWARD LENGTH=1053	339	6e-92	0.84	0.03	184	530	1889556	1889905	18	28	84	66	63	85	AG	Transition
EdiCtg46540pos81	LG1	12.934	+/-	S	Chromosome 4	AT4G03960	Phosphotyrosine protein phosphatases superfamily protein	1887462-1889255 FORWARD LENGTH=1063	135	8e-31	0.8	0.12	32	231	1888712	1888491	7	11	63	52	28	36		NoHit_for_SNP
EdiCtg15034pos78	LG1	13.142	+/+	S	Chromosome 4	AT4G03820	transmembrane protein%2C putative (DUF3537)	1771844-1774532 REVERSE LENGTH=1833	484	7e-136	0.85	0.01	5	473	1772326	1772795	25	37	128	131	69	76		NoHit_for_SNP
EdiCtg45403pos333	LG1	13.35	+/+	N	Chromosome 4	AT4G22330	Alkaline phytoceramidase (aPHC)	11797548-11799946 FORWARD LENGTH=1456	130	4e-29	0.88	0.01	417	525	11799026	11799135	7	5	31	27	22	17	-G	Deletion
EdiCtg29443pos104	LG1	13.454	+/+	N	Chromosome 5	AT5G59613	ATP synthase	24015474-24016500 REVERSE LENGTH=856	71	1e-11	0.88	0	201	259	24015633	24015691	3	4	17	16	8	11		NoHit_for_SNP
EdiCtg31630pos261	LG1	13.769	+/-	N	Chromosome 4	AT4G22460	Bifunctional inhibitor/lipid-transfer protein/seed storage 2S albumin superfamily protein	11838960-11839659 REVERSE LENGTH=700	176	5e-43	0.8	0.01	286	529	11839406	11839160	25	22	42	67	47	41	TA	Transversion
EdiCtg29292pos450	LG1	14.195	+/-	N	Chromosome 4	AT4G12480	Bifunctional inhibitor/lipid-transfer protein/seed storage 2S albumin superfamily protein	7406065-7406994 REVERSE LENGTH=930	193	4e-48	0.81	0	318	553	7406712	7406477	24	20	36	59	64	33	GA	Transition
EdiCtg27255pos363	LG1	14.3	+/+	S	Chromosome 4	AT4G12460	OSBP(oxysterol binding protein)-related protein 2B	7392441-7396511 FORWARD LENGTH=2460	619	2e-176	0.85	0.05	14	654	7393916	7394539	30	34	156	193	97	105	AC	Transversion
EdiCtg4107pos356	LG1	14.406	+/-	S	Chromosome 4				73	6e-12	0.88	0.03	482	545	7383020	7382959	0	6	27	7	8	14		NoHit_for_SNP
EdiCtg78221pos321	LG1	15.17	+/-	S	Chromosome 4	AT4G12400	stress-inducible protein	7338495-7341363 REVERSE LENGTH=2246	183	2e-45	0.8	0.06	2	262	7339756	7339495	24	15	76	53	36	50	TA	Transversion
EdiCtg26447pos291	LG1	15.382	+/-	N	Chromosome 2				89	6e-17	0.73	0.02	293	535	6839702	6839460	31	30	40	67	45	28	AT	Transversion
EdiCtg171856pos81	LG1	15.608	+/-	S	Chromosome 4				58	1e-07	0.85	0.03	12	69	7322308	7322251	3	4	14	21	7	8		NoHit_for_SNP
EdiCtg12617pos76	LG1	15.716	+/+	S	Chromosome 4				132	6e-30	0.83	0.08	3	150	7327473	7327629	10	4	47	43	25	17		NoHit_for_SNP
EdiCtg29380pos210	LG1	16.067	+/-	S	Chromosome 4	AT4G12320	cytochrome P450%2C family 706%2C subfamily A%2C polypeptide 6	7313779-7316871 REVERSE LENGTH=2941	523	1e-147	0.85	0.01	1	506	7316194	7315691	39	31	135	125	65	108	GT	Transversion
EdiCtg85483pos487	LG1	16.553	+/+	S	Chromosome 4	AT4G12250	UDP-D-glucuronate 4-epimerase 5	7289192-7291120 REVERSE LENGTH=1929	649	0	0.88	0.01	4	560	7290220	7290779	39	27	141	115	105	130	AT	Transversion
EdiCtg10484pos236	LG1	16.9	+/-	S	Chromosome 4	AT4G12120	Sec1/munc18-like (SM) proteins superfamily	7256522-7261180 REVERSE LENGTH=2420	126	4e-28	0.82	0.07	203	355	7260580	7260418	9	9	32	62	16	24	AT	Transversion
EdiCtg29873pos461	LG1	17.348	+/-	S	Chromosome 4				165	1e-39	0.79	0.1	2	271	7224071	7223798	9	24	83	80	33	29		NoHit_for_SNP
EdiCtg55089pos462	LG1	17.455	+/+	S	Chromosome 4	AT4G12050	Putative AT-hook DNA-binding family protein	7219652-7222166 REVERSE LENGTH=2515	645	0	0.88	0.02	16	567	7220080	7220621	32	22	127	105	144	111	AG	Transition
EdiCtg25320pos260	LG1	17.689	+/+	S	Chromosome 4				195	1e-48	0.88	0.03	233	401	7142372	7142539	7	9	36	49	29	36	AG	Transition
EdiCtg81063pos235	LG1	17.689	+/-	S	Chromosome 4	AT4G12010	Disease resistance protein (TIR-NBS-LRR class) family	7196991-7201571 REVERSE LENGTH=4172	231	9e-60	0.82	0.06	1	271	7197602	7197324	16	18	78	64	23	68		NoHit_for_SNP
EdiCtg83766pos487	LG1	17.689	+/+	S	Chromosome 4	AT4G11900	S-locus lectin protein kinase family protein	7151353-7153571 REVERSE LENGTH=1953	307	2e-82	0.82	0.01	11	363	7152775	7153125	26	32	94	73	69	56	AC	Transversion
EdiCtg56561pos257	LG1	18.106	+/+	S	Chromosome 4	AT4G11790	Pleckstrin homology (PH) domain superfamily protein	7090313-7093492 FORWARD LENGTH=1759	117	3e-25	0.76	0.12	216	480	7090267	7090512	17	14	64	72	38	34	AT	Transversion
EdiCtg12308pos61	LG1	18.21	+/-	S	Chromosome 4	AT4G11680	Zinc finger%2C C3HC4 type (RING finger) family protein	7053443-7055735 REVERSE LENGTH=1773	424	1e-117	0.85	0.02	1	423	7055435	7055016	31	24	85	104	72	101	GA	Transition
EdiCtg69556pos107	LG1	18.21	+/+	S	Chromosome 4	AT4G11670	DNA topoisomerase 4 subunit B (DUF810)	7044401-7053148 REVERSE LENGTH=3681	538	5e-152	0.84	0.05	1	558	7048113	7048676	29	31	177	125	91	93	AT	Transversion
EdiCtg10170pos98	LG1	18.73	+/-	S	Chromosome 4	AT4G11410	NAD(P)-binding Rossmann-fold superfamily protein	6944918-6947372 REVERSE LENGTH=1679	235	5e-61	0.8	0.09	35	398	6945543	6945204	24	19	84	99	55	55	TA	Transversion
EdiCtg57909pos429	LG1	18.834	+/-	S	Chromosome 4	AT4G11400	ARID/BRIGHT DNA-binding %2C ELM2 domain and myb-like DNA-binding domain-containing protein	6938610-6940616 FORWARD LENGTH=1906	416	2e-115	0.81	0.02	3	530	6939547	6939014	45	47	128	136	127	43	-T	Deletion
EdiCtg41857pos62	LG1	19.146	+/+	N	Chromosome 4	AT4G11900	S-locus lectin protein kinase family protein	7151353-7153571 REVERSE LENGTH=1953	75	2e-12	0.82	0	263	347	7153042	7153126	9	6	24	19	19	8		NoHit_for_SNP
EdiCtg15641pos364	LG1	19.354	+/-	N	Chromosome 4	AT4G11270	Transducin/WD40 repeat-like superfamily protein	6854233-6860902 FORWARD LENGTH=4809	459	4e-128	0.84	0.05	2	496	6859506	6859026	32	22	128	132	76	85	AT	Transversion
EdiCtg1769pos429	LG1	19.457	+/+	S	Chromosome 4	AT4G11160	Translation initiation factor 2%2C small GTP-binding protein	6803537-6806906 FORWARD LENGTH=2802	110	5e-23	0.9	0	468	550	6804781	6804863	5	3	25	17	15	18		NoHit_for_SNP
EdiCtg17815pos114	LG1	19.875	+/-	S	Chromosome 4	AT4G11030	AMP-dependent synthetase and ligase family protein	6738068-6742424 FORWARD LENGTH=2248	189	5e-47	0.82	0.1	13	268	6739832	6739602	13	9	70	73	43	23		NoHit_for_SNP
EdiCtg27020pos352	LG1	19.979	+/-	S	Chromosome 4	AT4G11030	AMP-dependent synthetase and ligase family protein	6738068-6742424 FORWARD LENGTH=2248	254	2e-66	0.83	0.04	234	511	6739070	6738786	14	23	90	68	48	33	-T	Deletion
EdiCtg24265pos375	LG1	20.294	+/+	S	Chromosome 4	AT4G10960	UDP-D-glucose/UDP-D-galactose 4-epimerase 5	6715874-6718550 REVERSE LENGTH=1343	518	6e-146	0.88	0.03	51	491	6716802	6717233	17	20	128	103	92	69	GA	Transition
EdiCtg78277pos60	LG1	20.399	+/-	S	Chromosome 4	AT4G10925	Nuclear transport factor 2 (NTF2) family protein	6702743-6704651 REVERSE LENGTH=1221	100	5e-21	0.94	0	1	66	6704094	6704029	2	2	20	20	8	14	AG	Transition
EdiCtg19537pos89	LG1	20.613	+/+	S	Chromosome 4	AT4G10800	BTB/POZ domain protein	6643273-6645530 FORWARD LENGTH=1985	135	6e-31	0.78	0.07	139	369	6643521	6643753	16	19	51	77	22	38	AC	Transversion
EdiCtg28687pos438	LG1	20.824	+/-	S	Chromosome 4	AT4G10620	P-loop containing nucleoside triphosphate hydrolases superfamily protein	6564183-6566504 FORWARD LENGTH=2010	300	3e-80	0.81	0.05	10	390	6564676	6564284	28	27	94	97	38	93		NoHit_for_SNP
EdiCtg59314pos466	LG1	20.93	+/+	S	Chromosome 4				76	5e-13	0.76	0.11	38	210	6556592	6556770	10	15	46	60	19	16		NoHit_for_SNP
EdiCtg36395pos51	LG1	22.17	+/-	N	Chromosome 5	AT5G38100	S-adenosyl-L-methionine-dependent methyltransferases superfamily protein	15199633-15201197 REVERSE LENGTH=1198	115	6e-25	0.89	0.04	111	204	15201169	15201074	4	3	29	27	18	12		NoHit_for_SNP
EdiCtg49260pos142	LG1	22.17	+/+	S	Chromosome 4				60	3e-08	1	0	308	339	6462694	6462725	0	0	14	8	2	8		NoHit_for_SNP
EdiCtg85402pos404	LG1	22.274	+/-	S	Chromosome 4	AT4G10340	light harvesting complex of photosystem II 5	6408007-6409849 FORWARD LENGTH=1389	483	2e-135	0.88	0.05	128	546	6409605	6409202	19	12	112	108	75	76	AG	Transition
EdiCtg10794pos318	LG1	22.378	+/+	S	Chromosome 4	AT4G10280	RmlC-like cupins superfamily protein	6375125-6376142 REVERSE LENGTH=664	377	1e-103	0.87	0.02	123	453	6375729	6376057	21	13	96	76	49	71	-C	Deletion
EdiCtg32818pos210	LG1	22.482	+/-	S	Chromosome 4	AT4G10180	light-mediated development protein 1 / deetiolated1 (DET1)	6346411-6349314 FORWARD LENGTH=1932	204	2e-51	0.86	0.02	1	192	6348081	6347891	10	14	67	48	32	19		NoHit_for_SNP
EdiCtg11527pos293	LG1	22.794	+/+	S	Chromosome 4	AT4G09980	Methyltransferase MT-A70 family protein	6247735-6252314 REVERSE LENGTH=3419	499	2e-140	0.83	0.04	1	553	6248271	6248809	44	26	139	125	110	91	GA	Transition
EdiCtg67806pos344	LG1	22.794	+/-	S	Chromosome 4	AT4G09970	transmembrane protein	6245916-6247792 FORWARD LENGTH=1070	316	3e-85	0.8	0.1	63	530	6246317	6245838	27	26	152	94	90	61	AT	Transversion
EdiCtg10064pos368	LG1	23.106	+/-	S	Chromosome 4	AT4G09890	mediator of RNA polymerase II transcription subunit%2C putative (DUF3511)	6218319-6218989 FORWARD LENGTH=671	207	2e-52	0.83	0.03	1	226	6218559	6218334	14	16	46	82	27	37		NoHit_for_SNP
EdiCtg10064pos432	LG1	23.106	+/+	S	Chromosome 4	AT4G09890	mediator of RNA polymerase II transcription subunit%2C putative (DUF3511)	6218319-6218989 FORWARD LENGTH=671	207	2e-52	0.83	0.03	334	559	6218334	6218559	14	16	82	46	37	27	AC	Transversion
EdiCtg112379pos284	LG1	23.314	+/-	S	Chromosome 2				285	6e-76	0.78	0.03	6	473	6823193	6822717	53	40	94	119	93	67		NoHit_for_SNP
EdiCtg80009pos380	LG1	23.314	+/+	S	Chromosome 2				340	1e-92	0.8	0.03	1	471	6822091	6822563	53	29	133	102	60	88	AC	Transversion
EdiCtg16994pos232	LG1	23.418	+/-	S	Chromosome 4	AT4G09680	conserved telomere maintenance component 1	6116762-6123304 FORWARD LENGTH=4169	448	8e-125	0.82	0.03	15	544	6117375	6116858	43	37	149	91	100	97	AG	Transition
EdiCtg16994pos467	LG1	23.418	+/-	S	Chromosome 4	AT4G09680	conserved telomere maintenance component 1	6116762-6123304 FORWARD LENGTH=4169	448	8e-125	0.82	0.03	15	544	6117375	6116858	43	37	149	91	100	97	AC	Transversion
EdiCtg70741pos308	LG1	23.73	+/-	N	Chromosome 2				75	1e-12	0.77	0.01	72	204	1989848	1989716	13	16	33	31	20	19	AC	Transversion
EdiCtg34229pos357	LG1	23.938	+/+	N	Chromosome 3	AT3G45860	cysteine-rich RLK (RECEPTOR-like protein kinase) 4	16863088-16866261 REVERSE LENGTH=2564	366	2e-100	0.83	0.06	119	523	16863815	16864226	24	21	111	113	70	57	AT	Transversion
EdiCtg25208pos411	LG1	24.041	+/+	N	Chromosome 1	AT1G34300	lectin protein kinase family protein	12503360-12506172 FORWARD LENGTH=2813	99	1e-19	0.73	0.07	86	444	12503850	12504196	43	31	63	96	42	65	AT	Transversion
EdiCtg80045pos58	LG1	24.041	+/-	N	Chromosome 3				89	6e-17	0.84	0.05	39	131	13051779	13051686	4	6	35	37	7	2		NoHit_for_SNP
EdiCtg57589pos421	LG1	24.272	+/-	S	Chromosome 4	AT4G09630	transmembrane protein (DUF616)	6083709-6088134 FORWARD LENGTH=2574	350	3e-95	0.9	0	284	553	6084827	6084558	17	10	65	85	62	31	GA	Transition
EdiCtg16496pos447	LG1	24.38	+/+	N	Chromosome 4	AT4G09340	SPla/RYanodine receptor (SPRY) domain-containing protein	5924602-5927738 REVERSE LENGTH=1898	220	2e-56	0.78	0.09	48	463	5926445	5926830	29	27	119	93	68	46	AT	Transversion
EdiCtg6166pos52	LG1	24.931	+/+	N	Chromosome 4	AT4G08940	Ubiquitin carboxyl-terminal hydrolase family protein	5730797-5732195 REVERSE LENGTH=1399	597	8e-170	0.86	0	1	557	5731032	5731588	52	24	152	138	134	56		NoHit_for_SNP
EdiCtg48550pos292	LG1	26.624	+/-	N	Chromosome 4	AT4G08690	Sec14p-like phosphatidylinositol transfer family protein	5551521-5553181 REVERSE LENGTH=1117	562	3e-159	0.85	0.02	1	558	5552154	5551606	41	29	154	134	72	117	AT	Transversion
EdiCtg18662pos250	LG1	27.587	+/+	N	Chromosome 4	AT4G08280	Thioredoxin superfamily protein	5230245-5232196 FORWARD LENGTH=1481	67	2e-10	0.81	0.03	253	338	5231818	5231900	7	6	19	23	17	11		NoHit_for_SNP
EdiCtg7170pos419	LG1	27.898	+/-	N	Chromosome 1	AT1G07280	Tetratricopeptide repeat (TPR)-like superfamily protein	2238154-2241217 FORWARD LENGTH=2154	104	2e-21	0.9	0.04	136	215	2239335	2239255	5	0	32	11	14	17		NoHit_for_SNP
EdiCtg52634pos280	LG1	28.002	+/+	N	Chromosome 3				65	1e-09	0.74	0.01	46	203	12551891	12552048	24	15	37	33	29	19		NoHit_for_SNP
EdiCtg20711pos228	LG1	28.106	+/-	N	Chromosome 3				52	6e-06	0.86	0.02	156	204	16211888	16211839	0	6	12	15	9	7		NoHit_for_SNP
EdiCtg41913pos72	LG1	28.521	+/-	N	Chromosome 1				150	3e-35	0.74	0.01	65	421	13505469	13505112	45	42	98	75	25	70		NoHit_for_SNP
EdiCtg100363pos64	LG1	28.522	+/+	N	Chromosome 5	AT5G49680	SABRE-like protein	20176080-20188567 FORWARD LENGTH=8329	597	8e-170	0.87	0	40	562	20185289	20185813	41	24	168	115	64	111	GA	Transition
EdiCtg22441pos81	LG1	28.626	+/+	N	Chromosome 5	AT5G50020	DHHC-type zinc finger family protein	20351160-20354317 FORWARD LENGTH=1578	287	2e-76	0.86	0.04	1	264	20352896	20353169	20	8	72	76	41	47	AT	Transversion
EdiCtg38022pos305	LG1	28.73	+/+	S	Chromosome 5	AT5G50030	Plant invertase/pectin methylesterase inhibitor superfamily protein	20354589-20355706 FORWARD LENGTH=898	99	8e-20	0.77	0.1	229	426	20354527	20354728	12	17	52	52	35	22	-T	Deletion
EdiCtg4373pos465	LG1	28.833	+/+	S	Chromosome 5	AT5G50100	Putative thiol-disulfide oxidoreductase DCC	20371798-20373441 FORWARD LENGTH=1032	134	3e-30	0.82	0.02	344	503	20371898	20372056	11	15	55	29	29	19		NoHit_for_SNP
EdiCtg56770pos68	LG1	28.937	+/+	S	Chromosome 5				65	9e-10	0.9	0.02	429	478	20391743	20391793	2	2	16	14	8	8	AC	Transversion
EdiCtg105090pos299	LG1	29.041	+/-	N	Chromosome CHLORO				128	1e-28	0.86	0.06	435	559	120720	120600	7	3	41	44	7	17		NoHit_for_SNP
EdiCtg20352pos374	LG1	29.041	+/-	N	Chromosome 1	AT1G72300	Leucine-rich receptor-like protein kinase family protein	27217368-27221265 REVERSE LENGTH=3898	575	4e-163	0.86	0.01	13	559	27219581	27219032	36	38	133	137	108	94	AG	Transition
EdiCtg60415pos100	LG1	29.249	+/+	N	Chromosome 4	AT4G16970	Protein kinase superfamily protein	9551023-9555865 REVERSE LENGTH=3262	300	2e-80	0.81	0.02	2	382	9553930	9554311	29	35	114	94	59	46	AT	Transversion
EdiCtg32107pos390	LG1	29.356	+/+	S	Chromosome 5	AT5G50170	C2 calcium/lipid-binding and GRAM domain containing protein	20420951-20425604 FORWARD LENGTH=3363	414	9e-115	0.84	0.05	1	436	20423142	20423561	20	28	103	129	60	78	AG	Transition
EdiCtg66205pos430	LG1	30.438	+/-	N	Chromosome 5	AT5G56810	F-box/RNI-like/FBD-like domains-containing protein	22974375-22976080 FORWARD LENGTH=1625	159	4e-38	0.73	0.06	10	536	22975107	22974599	65	49	156	109	52	72		NoHit_for_SNP
EdiCtg32880pos465	LG1	30.702	+/-	N	Chromosome 4				158	2e-37	0.73	0.01	126	555	17714807	17714378	62	49	78	117	73	49	AG	Transition
EdiCtg32880pos369	LG1	30.711	+/-	N	Chromosome 4				158	2e-37	0.73	0.01	126	555	17714807	17714378	62	49	78	117	73	49	AT	Transversion
EdiCtg74862pos391	LG1	30.711	+/+	N	Chromosome 2				60	5e-08	0.89	0	224	270	6097029	6097075	2	3	15	9	6	12		NoHit_for_SNP
EdiCtg42216pos402	LG1	31.087	+/-	N	Chromosome 1	AT1G77060	Phosphoenolpyruvate carboxylase family protein	28951643-28953580 REVERSE LENGTH=1312	385	6e-106	0.9	0.01	226	522	28952190	28951892	14	14	84	70	49	66	TC	Transition
EdiCtg3274pos372	LG1	32.059	+/+	N	Chromosome 5	AT5G50310	Galactose oxidase/kelch repeat superfamily protein	20474457-20479478 FORWARD LENGTH=2303	409	4e-113	0.83	0.05	1	455	20475336	20475802	29	27	101	147	70	75		NoHit_for_SNP
EdiCtg34277pos64	LG1	32.277	+/+	S	Chromosome 5	AT5G50350	hypothetical protein	20498476-20501786 REVERSE LENGTH=2151	122	1e-27	0.87	0.06	1	111	20499290	20499401	2	6	27	36	22	15	GT	Transversion
EdiCtg36776pos286	LG1	32.383	+/+	S	Chromosome 5				89	5e-17	0.77	0.06	58	224	20536514	20536682	12	18	57	35	26	15		NoHit_for_SNP
EdiCtg57696pos338	LG1	32.487	+/-	N	Chromosome 2	AT2G22260	oxidoreductase%2C 2OG-Fe(II) oxygenase family protein	9461630-9463507 FORWARD LENGTH=1365	113	4e-24	0.87	0.03	14	112	9462174	9462073	8	2	35	15	16	23		NoHit_for_SNP
EdiCtg55839pos323	LG1	33.188	+/+	S	Chromosome 5	AT5G50670	Squamosa promoter-binding protein-like (SBP domain) transcription factor family protein	20615704-20618063 REVERSE LENGTH=1659	464	8e-130	0.84	0.05	1	494	20583233	20583702	28	25	137	130	104	46	CA	Transversion
EdiCtg57735pos289	LG1	34.535	+/-	S	Chromosome 5				89	6e-17	0.82	0	6	107	20652950	20652849	7	11	42	16	10	16		NoHit_for_SNP
EdiCtg26945pos403	LG1	34.973	+/-	S	Chromosome 5				222	6e-57	0.8	0.1	237	541	20678018	20677694	15	18	83	114	35	34	-T	Deletion
EdiCtg12746pos401	LG1	35.184	+/-	S	Chromosome 5	AT5G50890	alpha/beta-Hydrolases superfamily protein	20702453-20704418 FORWARD LENGTH=1641	499	2e-140	0.9	0.01	1	380	20703523	20703142	20	15	88	113	84	60	CA	Transversion
EdiCtg58422pos339	LG1	35.398	+/-	N	Chromosome 2	AT2G17980	Sec1/munc18-like (SM) proteins superfamily	7824166-7826623 FORWARD LENGTH=2289	241	2e-62	0.79	0.05	35	391	7825502	7825137	34	26	85	80	74	54	AT	Transversion
EdiCtg39143pos335	LG1	35.503	+/-	S	Chromosome 5	AT5G50970	transducin family protein / WD-40 repeat family protein	20736227-20739358 FORWARD LENGTH=1915	292	4e-78	0.83	0.05	32	362	20737215	20736877	26	15	90	98	58	39	GC	Transversion
EdiCtg29736pos286	LG1	35.821	+/-	N	Chromosome 4	AT4G00650	FRIGIDA-like protein	268901-271503 FORWARD LENGTH=2121	315	9e-85	0.81	0.05	121	550	270069	269650	35	26	124	84	92	52	AG	Transition
EdiCtg34375pos360	LG1	35.821	+/+	N	Chromosome 5	AT5G51050	Mitochondrial substrate carrier family protein	20753040-20756137 FORWARD LENGTH=2228	652	0	0.89	0.01	3	524	20754608	20755128	41	12	134	135	83	115	AC	Transversion
EdiCtg90241pos95	LG1	35.821	+/-	N	Chromosome 5	AT5G47140	GATA transcription factor 27	19144601-19147657 FORWARD LENGTH=2274	222	6e-57	0.83	0.03	298	547	19146681	19146433	19	17	81	61	35	33	AT	Transversion
EdiCtg28757pos216	LG1	35.925	+/-	S	Chromosome 5	AT5G51120	polyadenylate-binding protein 1	20779661-20781557 FORWARD LENGTH=1213	261	1e-68	0.83	0.04	190	475	20781133	20780843	17	19	86	70	44	46	GC	Transversion
EdiCtg44924pos469	LG1	36.029	+/+	S	Chromosome 5	AT5G51260	HAD superfamily%2C subfamily IIIB acid phosphatase	20832021-20833817 REVERSE LENGTH=1638	420	2e-116	0.91	0.01	8	315	20832703	20833010	12	13	87	84	75	36	GA	Transition
EdiCtg12053pos358	LG1	36.133	+/+	S	Chromosome 5	AT5G51340	Tetratricopeptide repeat (TPR)-like superfamily protein	20862902-20867465 FORWARD LENGTH=2855	316	3e-85	0.9	0	313	558	20866391	20866637	15	9	66	68	45	43	AT	Transversion
EdiCtg1947pos113	LG1	36.133	+/-	N	Chromosome 3	AT3G22310	putative mitochondrial RNA helicase 1	7887276-7890153 FORWARD LENGTH=2286	183	3e-45	0.8	0.09	92	358	7887456	7887196	20	11	71	53	29	68	AG	Transition
EdiCtg64714pos327	LG1	36.237	+/-	S	Chromosome 5	AT5G51460	Haloacid dehalogenase-like hydrolase (HAD) superfamily protein	20902087-20904474 FORWARD LENGTH=1516	446	3e-124	0.82	0.07	1	552	20903951	20903385	29	38	167	141	83	82		NoHit_for_SNP
EdiCtg14014pos154	LG1	36.549	+/+	S	Chromosome 5	AT5G51540	Zincin-like metalloproteases family protein	20932031-20936413 FORWARD LENGTH=2290	202	4e-51	0.85	0.05	60	265	20933917	20934126	8	15	48	71	29	32	GA	Transition
EdiCtg55694pos60	LG1	36.757	+/+	S	Chromosome 5	AT5G51590	AT hook motif DNA-binding family protein	20956510-20959409 REVERSE LENGTH=2093	167	5e-41	0.92	0	1	117	20958600	20958716	5	4	29	26	22	31	AG	Transition
EdiCtg30739pos80	LG1	36.86	+/+	S	Chromosome 5	AT5G51700	cysteine and histidine-rich domain-containing protein RAR1	21001144-21003286 REVERSE LENGTH=1053	217	3e-55	0.77	0.07	138	542	21001043	21001435	31	35	136	93	45	45		NoHit_for_SNP
EdiCtg43282pos54	LG1	36.964	+/-	N	Chromosome 2	AT2G26740	soluble epoxide hydrolase	11392849-11394363 REVERSE LENGTH=1371	279	2e-74	0.86	0.01	55	315	11393400	11393143	20	13	67	62	39	57	AG	Transition
EdiCtg41894pos384	LG1	37.068	+/+	S	Chromosome 5	AT5G51760	Protein phosphatase 2C family protein	21026875-21029188 FORWARD LENGTH=1568	348	8e-95	0.84	0.02	32	404	21027428	21027796	34	21	89	73	48	103	GA	Transition
EdiCtg87417pos240	LG1	37.485	+/-	S	Chromosome 5	AT5G51860	K-box region and MADS-box transcription factor family protein	21081844-21084427 REVERSE LENGTH=756	353	2e-96	0.8	0.08	23	544	21084441	21083957	25	38	117	165	62	76	AT	Transversion
EdiCtg24657pos327	LG1	37.589	+/-	S	Chromosome 5	AT5G51880	2-oxoglutarate (2OG) and Fe(II)-dependent oxygenase superfamily protein	21089383-21091073 FORWARD LENGTH=1063	292	4e-78	0.89	0.01	1	232	21090089	21089856	14	9	70	53	47	39		NoHit_for_SNP
EdiCtg62457pos431	LG1	37.901	+/+	S	Chromosome 5	AT5G52030	TraB family protein	21128129-21130090 FORWARD LENGTH=1427	206	6e-52	0.87	0	1	186	21128500	21128685	13	12	32	43	40	46	GA	Transition
EdiCtg79139pos85	LG1	37.901	+/-	S	Chromosome 5	AT5G52020	Integrase-type DNA-binding superfamily protein	21123958-21125065 REVERSE LENGTH=1108	431	9e-120	0.83	0.05	2	491	21124689	21124191	30	34	124	96	74	125	GA	Transition
EdiCtg86975pos101	LG1	37.962	+/+	S	Chromosome 5	AT5G51920	Pyridoxal phosphate (PLP)-dependent transferases superfamily protein	21097076-21098959 REVERSE LENGTH=1884	505	5e-142	0.89	0.01	118	527	21097200	21097606	18	24	113	113	85	54		NoHit_for_SNP
EdiCtg59677pos256	LG1	38.007	+/-	S	Chromosome 5	AT5G52050	MATE efflux family protein	21138703-21140876 FORWARD LENGTH=2174	566	2e-160	0.85	0	1	546	21139850	21139305	45	35	159	118	101	88	CA	Transversion
EdiCtg51453pos124	LG1	39.987	+/+	N	Chromosome 5	AT5G52545	RNA-binding protein-like RNA recognition motif protein	21323781-21325604 REVERSE LENGTH=788	121	1e-26	0.88	0.02	100	199	21323956	21324057	6	4	10	46	19	15	GA	Transition
EdiCtg47265pos68	LG1	40.225	+/+	S	Chromosome 5	AT5G52580	RabGAP/TBC domain-containing protein	21337946-21343051 FORWARD LENGTH=2349	444	1e-123	0.87	0.03	156	560	21340827	21341219	24	15	96	127	52	78	AT	Transversion
EdiCtg68703pos422	LG1	40.338	+/+	S	Chromosome 5	AT5G52660	Homeodomain-like superfamily protein	21359059-21362160 REVERSE LENGTH=1480	259	4e-68	0.83	0.07	5	299	21361762	21362059	23	8	77	57	60	61		NoHit_for_SNP
EdiCtg54446pos257	LG1	40.925	+/-	S	Chromosome 5	AT5G52780	transmembrane protein%2C putative (DUF3464)	21390412-21391561 REVERSE LENGTH=1150	379	3e-104	0.88	0	1	319	21391248	21390930	24	14	73	72	54	82	AC	Transversion
EdiCtg54446pos90	LG1	40.925	+/+	S	Chromosome 5	AT5G52780	transmembrane protein%2C putative (DUF3464)	21390412-21391561 REVERSE LENGTH=1150	379	3e-104	0.88	0	239	557	21390930	21391248	24	14	72	73	82	54		NoHit_for_SNP
EdiCtg41128pos433	LG1	41.133	+/+	S	Chromosome 5	AT5G52810	NAD(P)-binding Rossmann-fold superfamily protein	21399331-21400686 FORWARD LENGTH=1356	806	0	0.93	0.01	1	562	21399842	21400403	22	16	163	126	101	132	AC	Transversion
EdiCtg713pos273	LG1	41.759	+/-	S	Chromosome 5	AT5G52870	membrane-associated kinase regulator	21427847-21429495 REVERSE LENGTH=1453	159	4e-38	0.75	0.11	3	382	21429259	21428850	37	22	118	72	72	52		NoHit_for_SNP
EdiCtg19384pos248	LG1	41.863	+/-	S	Chromosome 5	AT5G52950	LIM domain protein	21473720-21477024 REVERSE LENGTH=3099	638	0	0.88	0.02	1	558	21476526	21475975	41	17	121	181	51	138	GA	Transition
EdiCtg56656pos273	LG1	41.967	+/+	S	Chromosome 5	AT5G53110	RING/U-box superfamily protein	21528950-21533159 FORWARD LENGTH=1372	75	2e-12	0.92	0	473	524	21532569	21532620	2	2	12	12	11	13		NoHit_for_SNP
EdiCtg56656pos347	LG1	41.967	+/-	S	Chromosome 5	AT5G53110	RING/U-box superfamily protein	21528950-21533159 FORWARD LENGTH=1372	75	2e-12	0.92	0	2	53	21532620	21532569	2	2	12	12	13	11		NoHit_for_SNP
EdiCtg23620pos84	LG1	42.384	+/-	S	Chromosome 5	AT5G53170	FTSH protease 11	21562718-21568023 REVERSE LENGTH=2827	455	4e-127	0.94	0	1	297	21564010	21563714	13	4	78	68	63	71		NoHit_for_SNP
EdiCtg3988pos353	LG1	43.538	+/-	S	Chromosome 5	AT5G53320	Leucine-rich repeat protein kinase family protein	21636241-21638398 REVERSE LENGTH=2079	514	9e-145	0.84	0.03	2	558	21638491	21637940	28	47	145	155	110	61	AG	Transition
EdiCtg52006pos349	LG1	43.642	+/-	S	Chromosome 5	AT5G53350	CLP protease regulatory subunit X	21643767-21647774 FORWARD LENGTH=2304	202	8e-51	0.84	0.06	351	571	21647621	21647408	10	13	53	67	43	25	AG	Transition
EdiCtg58009pos305	LG1	43.746	+/-	S	Chromosome 5				100	3e-20	0.77	0.13	132	327	21654120	21653920	10	11	56	62	29	17		NoHit_for_SNP
EdiCtg10144pos231	LG1	44.058	+/-	S	Chromosome 5	AT5G53460	NADH-dependent glutamate synthase 1	21700202-21709736 FORWARD LENGTH=6971	632	2e-180	0.87	0.02	1	562	21704534	21703975	39	24	153	127	118	95	GA	Transition
EdiCtg2018pos74	LG1	44.266	+/-	S	Chromosome 5	AT5G53500	Transducin/WD40 repeat-like superfamily protein	21725441-21729413 REVERSE LENGTH=3181	601	6e-171	0.87	0.01	1	544	21727557	21727013	41	25	116	175	78	106	AG	Transition
EdiCtg35781pos421	LG1	44.891	+/+	S	Chromosome 5				63	3e-09	0.87	0	474	528	21804618	21804672	2	5	13	18	10	7		NoHit_for_SNP
EdiCtg41782pos361	LG1	45.099	+/+	S	Chromosome 5				198	9e-50	0.84	0.07	80	296	21810178	21810378	9	9	64	60	27	32		NoHit_for_SNP
EdiCtg43725pos71	LG1	45.944	+/+	S	Chromosome 5	AT5G53760	Seven transmembrane MLO family protein	21822323-21826488 FORWARD LENGTH=2472	370	2e-101	0.82	0.05	90	555	21824258	21824707	31	33	109	136	71	67		NoHit_for_SNP
EdiCtg26452pos448	LG1	46.048	+/-	S	Chromosome 5	AT5G53890	phytosylfokine-alpha receptor 2	21876586-21880540 FORWARD LENGTH=3792	241	2e-62	0.92	0.02	178	345	21877186	21877016	6	4	69	36	32	21		NoHit_for_SNP
EdiCtg38446pos392	LG1	46.048	+/-	N	Chromosome 4				56	6e-07	0.84	0.02	261	318	8949254	8949198	7	1	19	16	10	4		NoHit_for_SNP
EdiCtg5833pos384	LG1	46.569	+/-	S	Chromosome 5	AT5G54100	SPFH/Band 7/PHB domain-containing membrane-associated protein family	21953700-21956580 REVERSE LENGTH=1621	488	5e-137	0.85	0.03	50	550	21955995	21955500	32	31	103	148	75	102	A-	Insertion
EdiCtg64448pos293	LG1	46.777	+/-	S	Chromosome 5	AT5G54140	IAA-leucine-resistant (ILR1)-like 3	21965667-21968061 FORWARD LENGTH=1680	302	7e-81	0.94	0	12	213	21966789	21966587	5	7	53	53	51	33		NoHit_for_SNP
EdiCtg13136pos244	LG1	47.194	+/-	S	Chromosome 5	AT5G54160	O-methyltransferase 1	21981902-21984399 FORWARD LENGTH=1497	531	8e-150	0.84	0.04	6	559	21983899	21983328	35	33	158	151	94	80		NoHit_for_SNP
EdiCtg21285pos84	LG1	47.297	+/+	S	Chromosome 5	AT5G54200	Transducin/WD40 repeat-like superfamily protein	21993154-21997326 REVERSE LENGTH=3139	761	0	0.91	0.01	1	555	21995703	21996260	30	15	135	157	151	67	AC	Transversion
EdiCtg5614pos321	LG1	47.401	+/+	S	Chromosome 5	AT5G54230	myb domain protein 49	22016143-22018061 REVERSE LENGTH=1390	145	1e-33	0.9	0	369	479	22016369	22016479	7	4	35	32	21	12		NoHit_for_SNP
EdiCtg48822pos367	LG1	47.505	+/-	S	Chromosome 5	AT5G54440	CLUB	22099869-22106898 FORWARD LENGTH=3712	712	0	0.93	0.01	1	493	22104924	22104431	19	14	150	118	106	85	GA	Transition
EdiCtg77630pos446	LG1	47.505	+/+	S	Chromosome 5	AT5G54270	light-harvesting chlorophyll B-binding protein 3	22038165-22039568 FORWARD LENGTH=1242	521	5e-147	0.87	0.04	89	563	22038210	22038689	18	26	130	128	103	62	AT	Transversion
EdiCtg57758pos92	LG1	47.849	+/+	N	Chromosome 5				65	7e-10	0.73	0.01	40	215	10640688	10640863	22	23	38	39	30	23	CA	Transversion
EdiCtg19683pos417	LG1	48.202	+/+	N	Chromosome 5	AT5G54590	Protein kinase superfamily protein	22179931-22182828 FORWARD LENGTH=2002	161	1e-38	0.82	0.06	28	229	22182579	22182778	9	17	52	59	21	37		NoHit_for_SNP
EdiCtg3553pos311	LG1	48.31	+/+	N	Chromosome 2				58	1e-07	0.97	0	43	76	7987823	7987856	1	0	4	14	6	9		NoHit_for_SNP
EdiCtg35170pos61	LG1	48.768	+/-	S	Chromosome 5	AT5G54680	basic helix-loop-helix (bHLH) DNA-binding superfamily protein	22216934-22219274 FORWARD LENGTH=1322	93	8e-19	0.91	0.01	50	117	22217087	22217019	4	1	18	16	10	19	GA	Transition
EdiCtg26445pos102	LG1	48.876	+/-	S	Chromosome 5	AT5G54730	yeast autophagy 18 F-like protein	22233789-22236551 REVERSE LENGTH=2343	132	7e-30	0.89	0.03	271	376	22236524	22236416	4	5	28	33	11	25		NoHit_for_SNP
EdiCtg30807pos95	LG1	48.985	+/+	S	Chromosome 5				65	1e-09	0.84	0.07	472	544	22243756	22243825	3	4	27	18	5	12		NoHit_for_SNP
EdiCtg30807pos436	LG1	49.091	+/+	S	Chromosome 5				65	1e-09	0.84	0.07	472	544	22243756	22243825	3	4	27	18	5	12	AT	Transversion
EdiCtg58518pos62	LG1	49.309	+/-	S	Chromosome 5	AT5G54780	Ypt/Rab-GAP domain of gyp1p superfamily protein	22248369-22252191 REVERSE LENGTH=2125	536	2e-151	0.87	0.05	64	557	22249278	22248796	22	19	143	117	72	103		NoHit_for_SNP
EdiCtg88199pos62	LG1	49.646	+/-	S	Chromosome 5	AT5G54800	glucose 6-phosphate/phosphate translocator 1	22261134-22263936 FORWARD LENGTH=1815	141	3e-33	0.91	0.04	1	102	22263165	22263062	5	0	34	22	18	22	GA	Transition
EdiCtg51943pos83	LG1	49.711	+/+	N	Chromosome 2	AT2G17310	F-box and associated interaction domains-containing protein	7531194-7532412 FORWARD LENGTH=1219	134	3e-30	0.73	0.1	4	441	7531558	7531995	34	44	93	112	54	79	AG	Transition
EdiCtg59782pos199	LG1	49.752	+/-	S	Chromosome 5	AT5G54830	DOMON domain-containing protein / dopamine beta-monooxygenase N-terminal domain-containing protein	22272989-22276346 FORWARD LENGTH=3262	569	1e-161	0.91	0.02	4	436	22274214	22273792	17	13	120	104	105	64	GC	Transversion
EdiCtg26431pos149	LG1	50.297	+/-	S	Chromosome 5	AT5G54870	inositol-1%2C4%2C5-trisphosphate 5-phosphatase	22289746-22291799 FORWARD LENGTH=1497	108	1e-22	0.96	0	289	355	22290902	22290836	2	1	13	21	18	12		NoHit_for_SNP
EdiCtg68983pos86	LG1	50.506	+/-	S	Chromosome 5	AT5G55000	potassium channel tetramerization domain-containing protein / pentapeptide repeat-containing protein	22318310-22321747 FORWARD LENGTH=1266	174	1e-42	0.89	0.01	218	359	22321235	22321094	9	5	41	40	24	22		NoHit_for_SNP
EdiCtg54149pos250	LG1	51.043	+/-	S	Chromosome 5				213	3e-54	0.87	0.02	363	549	22359573	22359387	6	14	30	56	45	34	AG	Transition
EdiCtg93248pos281	LG1	51.043	+/-	S	Chromosome 5	AT5G55120	GDP-L-galactose phosphorylase VITAMIN C DEFECTIVE 5 (VTC5)	22369007-22371867 FORWARD LENGTH=1962	237	1e-61	0.79	0.1	1	378	22369676	22369325	21	18	104	79	65	58	AG	Transition
EdiCtg14793pos313	LG1	51.147	+/+	S	Chromosome 5	AT5G55160	small ubiquitin-like modifier 2	22383472-22384942 REVERSE LENGTH=757	346	3e-94	0.83	0.05	46	450	22383744	22384139	21	31	117	92	71	59	AT	Transversion
EdiCtg49183pos53	LG1	51.563	+/-	N	Chromosome 4				52	5e-06	0.84	0.04	167	220	2077468	2077413	2	5	21	16	3	7		NoHit_for_SNP
EdiCtg40519pos122	LG1	51.666	+/+	N	Chromosome 5	AT5G55660	DEK domain-containing chromatin associated protein	22538556-22543474 FORWARD LENGTH=2887	241	1e-62	0.78	0.09	4	426	22539894	22540295	26	29	169	30	24	115	G-	Insertion
EdiCtg37989pos360	LG1	51.874	+/-	S	Chromosome 5	AT5G55760	sirtuin 1	22567222-22571008 FORWARD LENGTH=1774	490	1e-137	0.9	0.01	1	382	22570725	22570344	16	21	78	116	93	57	AG	Transition
EdiCtg35061pos110	LG1	51.978	+/-	S	Chromosome 5	AT5G55910	D6 protein kinase	22639813-22642414 REVERSE LENGTH=2402	219	5e-56	0.83	0.08	32	279	22642158	22641907	6	16	48	96	45	28	AC	Transversion
EdiCtg71697pos356	LG1	52.498	+/-	S	Chromosome 5	AT5G56040	Leucine-rich receptor-like protein kinase family protein	22694878-22698628 FORWARD LENGTH=3751	651	0	0.88	0	5	563	22697580	22697022	37	32	129	143	104	114	CT	Transition
EdiCtg71245pos171	LG1	52.81	+/+	N	Chromosome 4				80	2e-14	0.84	0.02	31	115	11835271	11835355	8	4	17	34	5	16		NoHit_for_SNP
EdiCtg7727pos289	LG1	52.914	+/+	S	Chromosome 5	AT5G56060	ATP-binding protein%2C putative (DUF2431)	22704223-22704892 FORWARD LENGTH=590	69	8e-11	0.9	0	15	66	22704755	22704806	1	4	15	12	10	10		NoHit_for_SNP
EdiCtg13104pos88	LG1	53.018	+/-	N	Chromosome 5				56	5e-07	0.88	0.02	379	427	1459996	1459949	4	1	16	13	7	7	AG	Transition
EdiCtg14851pos448	LG1	53.226	+/-	N	Chromosome 5	AT5G56300	gibberellic acid methyltransferase 2	22799507-22801692 FORWARD LENGTH=1436	307	2e-82	0.89	0.01	1	246	22799798	22799556	11	12	47	65	35	73	CA	Transversion
EdiCtg37021pos274	LG1	53.538	+/+	S	Chromosome 5				141	2e-32	0.79	0.04	194	396	22821913	22822119	9	26	78	40	23	25	GA	Transition
EdiCtg2161pos374	LG1	53.746	+/-	S	Chromosome 5	AT5G56590	O-Glycosyl hydrolases family 17 protein	22907264-22909707 FORWARD LENGTH=2049	630	8e-180	0.87	0.02	1	559	22909422	22908862	28	35	153	145	99	95		NoHit_for_SNP
EdiCtg20469pos92	LG1	53.85	+/+	S	Chromosome 5	AT5G56730	Insulinase (Peptidase family M16) protein	22946906-22952599 REVERSE LENGTH=3050	479	3e-134	0.9	0.01	64	444	22949315	22949692	18	17	126	84	69	63	AG	Transition
EdiCtg21651pos478	LG1	54.266	+/+	S	Chromosome 5	AT5G56940	Ribosomal protein S16 family protein	23030747-23032411 FORWARD LENGTH=751	411	1e-113	0.82	0.05	4	514	23031695	23032209	36	35	121	140	86	82	AC	Transversion
EdiCtg58635pos362	LG1	54.37	+/-	S	Chromosome 5	AT5G56960	basic helix-loop-helix (bHLH) DNA-binding family protein	23038443-23041617 REVERSE LENGTH=2045	363	3e-99	0.88	0	219	529	23039616	23039307	14	23	98	71	39	65		NoHit_for_SNP
EdiCtg77691pos148	LG1	54.786	+/-	S	Chromosome 5	AT5G56980	cotton fiber protein	23056080-23057742 REVERSE LENGTH=1663	516	2e-145	0.87	0.03	1	447	23057497	23057039	31	13	106	104	116	76		NoHit_for_SNP
EdiCtg62865pos54	LG1	54.89	+/-	N	Chromosome 2	AT2G01175	transmembrane protein	104884-106291 REVERSE LENGTH=1132	71	4e-12	0.86	0.01	1	68	105228	105160	2	7	14	26	11	8	AC	Transversion
EdiCtg13172pos332	LG1	54.994	+/-	S	Chromosome 5	AT5G57015	casein kinase I-like 12	23071028-23074843 FORWARD LENGTH=2054	278	1e-73	0.83	0.06	183	500	23071929	23071611	13	24	110	85	48	29	AT	Transversion
EdiCtg45872pos389	LG1	55.098	+/+	S	Chromosome 5	AT5G57035	U-box domain-containing protein kinase family protein	23080647-23083988 FORWARD LENGTH=2635	658	0	0.88	0.01	1	554	23082676	23083223	32	25	150	133	118	89	AT	Transversion
EdiCtg14352pos287	LG1	55.619	+/-	S	Chromosome 5	AT5G57100	Nucleotide/sugar transporter family protein	23106298-23108883 REVERSE LENGTH=1979	298	9e-80	0.92	0.01	306	517	23108197	23107985	3	11	61	64	37	35	AT	Transversion
EdiCtg18624pos397	LG1	55.827	+/-	S	Chromosome 5	AT5G57160	DNA ligase IV	23155150-23159747 REVERSE LENGTH=2674	392	4e-108	0.8	0.04	14	552	23159159	23158633	48	37	110	152	72	103	AG	Transition
EdiCtg34779pos272	LG1	55.931	+/+	S	Chromosome 5	AT5G57210	Ypt/Rab-GAP domain of gyp1p superfamily protein	23180833-23184053 REVERSE LENGTH=2817	699	0	0.89	0	1	564	23181667	23182230	40	22	125	156	120	101	GC	Transversion
EdiCtg56728pos453	LG1	56.139	+/+	S	Chromosome 5	AT5G57220	cytochrome P450%2C family 81%2C subfamily F%2C polypeptide 2	23187840-23189902 FORWARD LENGTH=1768	525	4e-148	0.84	0.03	11	564	23188987	23189528	40	34	134	134	81	118	AG	Transition
EdiCtg44328pos111	LG1	56.243	+/-	S	Chromosome 5	AT5G57260	cytochrome P450%2C family 71%2C subfamily B%2C polypeptide 10	23198589-23200318 REVERSE LENGTH=1659	466	2e-130	0.9	0.01	1	357	23199064	23198707	20	12	95	95	58	76	AG	Transition
EdiCtg69428pos380	LG1	56.243	+/+	S	Chromosome 5	AT5G57260	cytochrome P450%2C family 71%2C subfamily B%2C polypeptide 10	23198589-23200318 REVERSE LENGTH=1659	320	2e-86	0.88	0	1	272	23199061	23199332	14	19	57	92	45	45		NoHit_for_SNP
EdiCtg30206pos109	LG1	56.347	+/+	S	Chromosome 5	AT5G57320	actin filament bundling protein P-115-ABP protein	23212690-23218028 FORWARD LENGTH=3237	455	5e-127	0.82	0.07	1	553	23216989	23217569	37	28	173	124	102	82	AT	Transversion
EdiCtg32993pos388	LG1	56.555	+/-	S	Chromosome 5	AT5G57380	Fibronectin type III domain-containing protein	23246395-23249504 REVERSE LENGTH=2221	676	0	0.88	0.01	6	564	23247089	23246527	33	28	183	116	68	131	GA	Transition
EdiCtg87976pos360	LG1	56.763	+/+	S	Chromosome 5	AT5G57410	Afadin/alpha-actinin-binding protein	23264749-23267905 REVERSE LENGTH=1739	318	6e-86	0.85	0.03	124	448	23267102	23267427	17	23	105	68	66	41	AT	Transversion
EdiCtg13979pos113	LG1	56.97	+/+	S	Chromosome 5	AT5G57490	voltage dependent anion channel 4	23283617-23286005 REVERSE LENGTH=1435	167	2e-40	0.86	0.01	306	457	23285056	23285209	11	8	42	45	24	22		NoHit_for_SNP
EdiCtg54200pos413	LG1	57.387	+/-	S	Chromosome 5	AT5G57560	Xyloglucan endotransglucosylase/hydrolase family protein	23307006-23308680 REVERSE LENGTH=1590	665	0	0.88	0.04	1	557	23308215	23307663	21	24	152	155	104	89	AT	Transversion
EdiCtg55046pos273	LG1	57.491	+/-	S	Chromosome 5				132	1e-29	0.77	0.08	13	267	23331032	23330767	25	15	73	75	24	37		NoHit_for_SNP
EdiCtg48718pos52	LG1	57.704	+/-	S	Chromosome 5				95	2e-19	0.83	0.09	1	117	23376215	23376104	5	5	39	27	22	11	AG	Transition
EdiCtg58692pos110	LG1	59.066	+/-	S	Chromosome 5	AT5G57785	hypothetical protein	23408859-23409452 REVERSE LENGTH=436	233	3e-60	0.87	0	356	563	23409351	23409145	11	15	56	45	34	46	GC	Transversion
EdiCtg58692pos436	LG1	59.066	+/-	S	Chromosome 5	AT5G57785	hypothetical protein	23408859-23409452 REVERSE LENGTH=436	239	6e-62	0.88	0	356	563	23409351	23409145	11	14	56	45	35	46		NoHit_for_SNP
EdiCtg10320pos328	LG1	59.169	+/+	S	Chromosome 5	AT5G57990	ubiquitin-specific protease 23	23469924-23474172 REVERSE LENGTH=3049	636	0	0.88	0.01	1	552	23473004	23473548	25	36	176	115	106	87	AG	Transition
EdiCtg14814pos427	LG1	59.273	+/-	S	Chromosome 5	AT5G58330	lactate/malate dehydrogenase family protein	23579722-23582395 REVERSE LENGTH=1725	604	5e-172	0.87	0.02	12	559	23580524	23579975	36	26	134	160	74	113	AT	Transversion
EdiCtg25631pos105	LG1	59.273	+/+	S	Chromosome 5	AT5G58210	hydroxyproline-rich glycoprotein family protein	23552096-23554402 FORWARD LENGTH=1831	51	1e-05	0.87	0	160	204	23554349	23554393	3	3	15	14	6	4		NoHit_for_SNP
EdiCtg29558pos80	LG1	59.565	+/+	S	Chromosome 5	AT5G58510	Rab3 GTPase-activating protein catalytic protein	23648153-23654552 REVERSE LENGTH=3240	148	1e-34	0.88	0.01	218	345	23650397	23650525	7	8	27	40	26	20		NoHit_for_SNP
EdiCtg17132pos348	LG1	59.685	+/+	S	Chromosome 5	AT5G58720	smr (Small MutS Related) domain-containing protein	23719695-23723175 REVERSE LENGTH=2042	429	3e-119	0.82	0.07	1	552	23722695	23723224	34	31	106	142	125	84	C-	Insertion
EdiCtg25206pos384	LG1	59.741	+/-	N	Chromosome 1	AT1G77080	K-box region and MADS-box transcription factor family protein	28955637-28960096 FORWARD LENGTH=1051	148	1e-34	0.86	0.03	120	260	28959419	28959281	6	10	37	41	24	20		NoHit_for_SNP
EdiCtg19376pos80	LG1	59.8	+/-	S	Chromosome 5	AT5G58800	Quinone reductase family protein	23745891-23747274 REVERSE LENGTH=900	462	3e-129	0.89	0	159	534	23746703	23746328	24	18	95	74	72	93	TC	Transition
EdiCtg2638pos418	LG1	60.105	+/+	S	Chromosome 5	AT5G59180	DNA-directed RNA polymerase II	23883356-23885305 FORWARD LENGTH=1003	265	9e-70	0.79	0.07	4	428	23883299	23883730	27	35	109	105	67	69	AC	Transversion
EdiCtg67437pos292	LG1	60.105	+/-	N	Chromosome 1	AT1G35890	NAC (No Apical Meristem) domain transcriptional regulator superfamily protein	13341300-13341953 FORWARD LENGTH=516	128	1e-28	0.81	0	411	569	13341453	13341295	17	13	29	40	36	24	CT	Transition
EdiCtg9204pos158	LG1	60.105	+/-	N	Chromosome 5	AT5G59260	Concanavalin A-like lectin protein kinase family protein	23907786-23910082 REVERSE LENGTH=2297	76	2e-13	0.78	0.07	136	268	23909059	23908930	11	10	36	29	22	19	AG	Transition
EdiCtg16171pos262	LG1	60.209	+/+	S	Chromosome 5	AT5G59080	hypothetical protein	23846118-23849151 REVERSE LENGTH=2729	523	1e-147	0.84	0.04	6	556	23847816	23848346	37	25	175	121	64	107		NoHit_for_SNP
EdiCtg22545pos66	LG1	60.209	+/-	S	Chromosome 5				119	1e-26	0.85	0.05	1	116	23866549	23866430	4	8	27	39	19	18	GA	Transition
EdiCtg21054pos258	LG1	60.73	+/+	S	Chromosome 5	AT3G46460	ubiquitin-conjugating enzyme 13	17095878-17097465 REVERSE LENGTH=1157	158	1e-37	0.87	0.03	2	142	23920447	23920590	8	6	40	36	24	26	AT	Transversion
EdiCtg23176pos55	LG1	61.252	+/-	S	Chromosome 5	AT5G59430	telomeric repeat binding protein 1	23967875-23970945 FORWARD LENGTH=2366	590	1e-167	0.89	0.03	54	530	23969053	23968586	22	14	123	124	116	66	CT	Transition
EdiCtg13655pos411	LG1	61.46	+/-	S	Chromosome 5	AT5G59600	Tetratricopeptide repeat (TPR)-like superfamily protein	24011000-24013056 REVERSE LENGTH=2057	490	1e-137	0.86	0.01	107	561	24012974	24012516	30	28	110	126	65	95	AG	Transition
EdiCtg17248pos121	LG1	61.563	+/+	S	Chromosome 5	AT5G59660	Leucine-rich repeat protein kinase family protein	24035687-24039979 FORWARD LENGTH=2568	235	4e-61	0.81	0.03	9	301	24032956	24033253	22	25	82	79	40	43	AG	Transition
EdiCtg89178pos60	LG1	61.667	+/+	S	Chromosome 5	AT5G59730	exocyst subunit exo70 family protein H7	24063947-24066170 REVERSE LENGTH=2214	147	3e-34	0.87	0.03	15	147	24065861	24065993	3	11	34	27	17	39	AG	Transition
EdiCtg76593pos60	LG1	61.771	+/+	S	Chromosome 5				52	1e-06	0.79	0.03	21	95	24096224	24096300	7	7	18	19	13	11	AC	Transversion
EdiCtg38974pos344	LG1	61.875	+/-	S	Chromosome 5	AT5G59810	Subtilase family protein	24096807-24100593 REVERSE LENGTH=2631	473	1e-132	0.86	0.01	102	553	24098842	24098392	34	26	86	107	85	111		NoHit_for_SNP
EdiCtg16028pos292	LG1	62.083	+/+	S	Chromosome 5	AT5G59880	actin depolymerizing factor 3	24120231-24121879 FORWARD LENGTH=777	307	2e-82	0.89	0.01	309	563	24121051	24121302	17	9	70	61	40	55	AT	Transversion
EdiCtg71914pos416	LG1	62.083	+/-	S	Chromosome 5	AT5G59980	Polymerase/histidinol phosphatase-like protein	24147207-24149783 FORWARD LENGTH=2055	191	2e-47	0.82	0.1	3	262	24147979	24147745	11	12	86	55	41	30	AC	Transversion
EdiCtg31456pos326	LG1	62.395	+/+	S	Chromosome 5	AT5G60040	nuclear RNA polymerase C1	24173363-24183641 FORWARD LENGTH=4622	603	2e-171	0.91	0	7	458	24181510	24181962	28	13	123	135	76	77	AT	Transversion
EdiCtg14303pos277	LG1	62.499	+/+	S	Chromosome 5	AT5G60060	F-box SKIP23-like protein (DUF295)	24188483-24189765 REVERSE LENGTH=1283	525	4e-148	0.85	0.03	1	523	24189229	24189747	39	26	166	97	75	111	-A	Deletion
EdiCtg71513pos480	LG1	62.915	+/-	N	Chromosome 5				148	1e-34	0.8	0.08	3	215	24333687	24333470	14	14	59	71	28	21		NoHit_for_SNP
EdiCtg12406pos76	LG1	63.019	+/+	S	Chromosome 5	AT5G60410	DNA-binding protein with MIZ/SP-RING zinc finger%2C PHD-finger and SAP domain-containing protein	24294890-24301138 FORWARD LENGTH=3158	374	2e-102	0.88	0.01	127	437	24297163	24297471	21	13	77	92	44	62	AT	Transversion
EdiCtg39162pos223	LG1	63.75	+/-	S	Chromosome 5	AT5G60700	glycosyltransferase family protein 2	24402329-24405600 REVERSE LENGTH=2878	189	6e-47	0.85	0.05	2	199	24404528	24404337	14	7	40	65	28	36		NoHit_for_SNP
EdiCtg10440pos96	LG1	63.958	+/+	S	Chromosome 5	AT5G60750	CAAX amino terminal protease family protein	24430830-24433394 FORWARD LENGTH=1481	344	1e-93	0.87	0	226	525	24431514	24431814	18	19	81	84	43	55	AT	Transversion
EdiCtg45907pos261	LG1	64.27	+/+	N	Chromosome 5	AT5G22950	SNF7 family protein	7681234-7682949 FORWARD LENGTH=1065	230	3e-59	0.88	0.04	35	237	7682624	7682819	9	7	54	59	22	44		NoHit_for_SNP
EdiCtg28662pos104	LG1	64.374	+/+	S	Chromosome 5	AT5G22920	CHY-type/CTCHY-type/RING-type Zinc finger protein	7664871-7667288 FORWARD LENGTH=1405	390	1e-107	0.84	0.04	26	433	7666382	7666780	26	23	118	111	59	59	TA	Transversion
EdiCtg14811pos91	LG1	64.582	+/+	S	Chromosome 5	AT5G22770	alpha-adaptin	7579156-7588322 REVERSE LENGTH=4023	100	3e-20	0.84	0.04	43	146	7588233	7588338	2	11	21	37	11	21	AT	Transversion
EdiCtg21749pos461	LG1	64.582	+/-	S	Chromosome 5	AT5G22770	alpha-adaptin	7579156-7588322 REVERSE LENGTH=4023	316	3e-85	0.81	0.04	10	430	7598002	7597589	28	37	79	116	61	88		NoHit_for_SNP
EdiCtg37423pos89	LG1	64.582	+/-	N	Chromosome 1	AT1G14610	valyl-tRNA synthetase / valine-tRNA ligase (VALRS)	5008153-5014533 REVERSE LENGTH=3723	460	7e-129	0.9	0.02	9	368	5008932	5008566	20	11	126	78	59	66	AG	Transition
EdiCtg31026pos293	LG1	64.686	+/+	S	Chromosome 5	AT5G22570	WRKY DNA-binding protein 38	7495455-7496990 REVERSE LENGTH=1306	235	5e-61	0.8	0.03	55	388	7496467	7496800	32	27	76	90	43	61	AG	Transition
EdiCtg31081pos427	LG1	64.894	+/+	S	Chromosome 5	AT5G22450	spectrin beta chain%2C brain	7436932-7443463 REVERSE LENGTH=3892	669	0	0.9	0	54	566	7440202	7440713	37	12	121	149	106	87	GA	Transition
EdiCtg65150pos256	LG1	64.997	+/-	S	Chromosome 5	AT5G22400	Rho GTPase activating protein with PAK-box/P21-Rho-binding domain-containing protein	7422670-7425574 REVERSE LENGTH=2020	628	3e-179	0.87	0.02	1	564	7423641	7423075	42	22	162	115	97	122	AT	Transversion
EdiCtg89804pos382	LG1	64.997	+/-	S	Chromosome 5	AT5G22400	Rho GTPase activating protein with PAK-box/P21-Rho-binding domain-containing protein	7422670-7425574 REVERSE LENGTH=2020	244	1e-63	0.8	0.06	216	562	7425230	7424905	25	22	72	77	54	76	AC	Transversion
EdiCtg11102pos234	LG1	65.101	+/-	S	Chromosome 5	AT5G22330	P-loop containing nucleoside triphosphate hydrolases superfamily protein	7390796-7394280 REVERSE LENGTH=1816	377	1e-103	0.82	0.05	1	463	7391435	7390981	30	31	129	125	61	71	AT	Transversion
EdiCtg90774pos429	LG1	65.101	+/-	S	Chromosome 5	AT5G22340	NF-kappa-B inhibitor-like protein	7394473-7396875 FORWARD LENGTH=1325	394	1e-108	0.82	0.08	51	551	7395601	7395112	26	29	155	112	83	71		NoHit_for_SNP
EdiCtg2943pos482	LG1	65.205	+/-	S	Chromosome 5	AT5G22310	trichohyalin-like protein	7383583-7385833 REVERSE LENGTH=2093	516	2e-145	0.87	0.02	71	529	7385338	7384879	30	21	109	105	101	89	AG	Transition
EdiCtg1924pos307	LG1	65.413	+/+	S	Chromosome 5	AT5G22290	NAC domain containing protein 89	7375876-7377667 REVERSE LENGTH=1540	267	3e-70	0.87	0.04	318	562	7376463	7376704	11	13	49	71	57	38		NoHit_for_SNP
EdiCtg16690pos194	LG1	65.621	+/-	S	Chromosome 5	AT5G22260	RING/FYVE/PHD zinc finger superfamily protein	7367635-7370295 REVERSE LENGTH=2194	372	4e-102	0.89	0.02	129	437	7369613	7369310	21	9	76	74	61	63	AG	Transition
EdiCtg14262pos84	LG1	65.829	+/+	S	Chromosome 5	AT5G22120	coiled-coil protein	7334314-7337018 REVERSE LENGTH=1713	307	1e-82	0.85	0.02	223	536	7336405	7336717	24	18	75	54	69	70	AC	Transversion
EdiCtg79434pos416	LG1	65.933	+/-	S	Chromosome 5				89	6e-17	0.77	0.1	1	171	7324165	7323995	10	13	54	46	16	23		NoHit_for_SNP
EdiCtg29236pos393	LG1	66.036	+/+	S	Chromosome 5	AT5G22090	FAF-like protein (DUF3049)	7314583-7321743 REVERSE LENGTH=2079	388	5e-107	0.82	0.07	3	500	7314787	7315272	31	27	122	126	81	87	TA	Transversion
EdiCtg17792pos244	LG1	66.14	+/+	S	Chromosome 5	AT5G21326	Ca2+regulated serine-threonine protein kinase family protein	7217244-7222021 FORWARD LENGTH=1894	141	2e-32	0.75	0.13	1	376	7217390	7217778	26	25	76	126	45	59	AT	Transversion
EdiCtg11077pos481	LG1	66.348	+/-	S	Chromosome 5	AT5G21150	Argonaute family protein	7192239-7198381 FORWARD LENGTH=3075	351	7e-96	0.8	0.04	47	550	7196382	7195871	33	51	131	133	66	83		NoHit_for_SNP
EdiCtg29760pos375	LG1	66.452	+/-	S	Chromosome 5	AT5G21010	BTB-POZ and MATH domain 5	7135961-7138711 FORWARD LENGTH=1671	604	5e-172	0.88	0	24	533	7137683	7137174	25	34	172	112	83	83	AG	Transition
EdiCtg50555pos262	LG1	66.556	+/-	S	Chromosome 5	AT5G20890	TCP-1/cpn60 chaperonin family protein	7086653-7090169 REVERSE LENGTH=2214	193	4e-48	0.75	0.08	7	465	7088636	7088161	31	49	88	158	56	65	AG	Transition
EdiCtg35116pos67	LG1	66.66	+/+	S	Chromosome 5	AT5G20840	Phosphoinositide phosphatase family protein	7060992-7069343 REVERSE LENGTH=3913	180	6e-45	0.95	0	3	117	7067460	7067574	4	2	33	36	26	14	AG	Transition
EdiCtg44255pos328	LG1	66.764	+/-	S	Chromosome 5	AT5G20720	chaperonin 20	7014669-7016698 FORWARD LENGTH=1150	178	1e-43	0.76	0.13	80	468	7014901	7014498	19	28	102	99	59	63	TG	Transversion
EdiCtg3352pos278	LG1	66.971	+/+	N	Chromosome 5	AT5G20390	Glycosyl hydrolase superfamily protein	6892700-6894197 REVERSE LENGTH=1403	316	3e-85	0.77	0.01	20	556	6892969	6893506	66	53	109	130	93	85	AT	Transversion
EdiCtg57377pos244	LG1	67.075	+/-	S	Chromosome 5	AT5G20510	alfin-like 5	6941362-6942908 REVERSE LENGTH=635	575	4e-163	0.86	0.01	1	547	6941950	6941402	40	33	134	157	91	90	AG	Transition
EdiCtg57377pos345	LG1	67.075	+/+	S	Chromosome 5	AT5G20510	alfin-like 5	6941362-6942908 REVERSE LENGTH=635	575	4e-163	0.86	0.01	3	549	6941402	6941950	40	33	157	134	90	91	AT	Transversion
EdiCtg13515pos487	LG1	67.179	+/+	N	Chromosome 1	AT5G20400	2-oxoglutarate (2OG) and Fe(II)-dependent oxygenase superfamily protein	6894726-6896350 FORWARD LENGTH=1357	542	4e-153	0.86	0.05	1	522	18280353	18280879	28	20	149	129	77	107		NoHit_for_SNP
EdiCtg30901pos498	LG1	67.387	+/+	S	Chromosome 5	AT5G20220	zinc knuckle (CCHC-type) family protein	6821990-6825981 FORWARD LENGTH=1529	529	3e-149	0.88	0.04	120	566	6824179	6824621	16	19	115	131	60	95		NoHit_for_SNP
EdiCtg12636pos384	LG1	67.491	+/+	S	Chromosome 5	AT5G20000	AAA-type ATPase family protein	6756633-6759800 FORWARD LENGTH=1792	490	1e-137	0.84	0.03	56	571	6753867	6754367	33	31	135	138	62	101	AT	Transversion
EdiCtg1481pos234	LG1	67.595	+/-	S	Chromosome 5	AT5G19880	Peroxidase superfamily protein	6720384-6722477 REVERSE LENGTH=1250	302	7e-81	0.89	0	5	242	6721655	6721418	16	9	50	66	40	57	AG	Transition
EdiCtg87081pos443	LG1	67.803	+/+	S	Chromosome 5	AT5G19700	MATE efflux family protein	6660678-6662463 REVERSE LENGTH=1786	673	0	0.88	0	1	565	6661445	6662009	35	32	154	109	98	137	AG	Transition
EdiCtg49951pos92	LG1	68.115	+/-	S	Chromosome 5				235	5e-61	0.81	0.08	9	316	6640655	6640350	14	20	128	69	30	33		NoHit_for_SNP
EdiCtg10193pos472	LG1	68.219	+/+	S	Chromosome 5	AT5G19640	Major facilitator superfamily protein	6635797-6638791 FORWARD LENGTH=2177	614	8e-175	0.91	0	94	557	6637787	6638250	25	19	122	108	78	112	AT	Transversion
EdiCtg28638pos262	LG1	68.323	+/-	S	Chromosome 5				62	1e-08	0.82	0.1	4	82	6604078	6604002	2	5	27	22	13	5		NoHit_for_SNP
EdiCtg14929pos271	LG1	68.53	+/+	S	Chromosome 5	AT5G19400	Telomerase activating protein Est1	6540003-6545015 FORWARD LENGTH=3919	652	0	0.88	0	4	560	6540908	6541464	28	38	148	144	95	103	AG	Transition
EdiCtg24067pos64	LG1	68.947	+/+	N	Chromosome 5	AT5G19080	RING/U-box superfamily protein	6378149-6380605 FORWARD LENGTH=1706	555	5e-157	0.86	0.01	47	554	6379368	6379873	40	25	143	121	85	91	CG	Transversion
EdiCtg1203pos74	LG1	69.051	+/-	N	Chromosome 5	AT5G63720	kokopelli	25506279-25508017 FORWARD LENGTH=1549	65	7e-10	0.78	0.02	105	205	25507023	25506923	10	10	27	23	20	10		NoHit_for_SNP
EdiCtg54194pos317	LG1	69.155	+/-	S	Chromosome 5	AT5G63910	farnesylcysteine lyase	25571779-25574178 REVERSE LENGTH=1878	625	4e-178	0.89	0.01	47	553	25573043	25572533	37	14	136	134	84	101	AG	Transition
EdiCtg44944pos108	LG1	69.259	+/+	S	Chromosome 5	AT5G63930	Leucine-rich repeat protein kinase family protein	25581839-25586630 FORWARD LENGTH=3648	800	0	0.92	0	1	565	25583716	25584280	22	22	138	147	120	116	AC	Transversion
EdiCtg58228pos62	LG1	69.362	+/-	S	Chromosome 5	AT5G63950	chromatin remodeling 24	25591956-25598671 REVERSE LENGTH=3743	381	9e-105	0.8	0.08	27	563	25592723	25592159	41	28	161	128	78	92	GC	Transversion
EdiCtg20287pos112	LG1	69.57	+/+	S	Chromosome 5	AT5G63960	DNA polymerase delta subunit 1	25599514-25606841 FORWARD LENGTH=3540	206	5e-52	0.82	0.05	269	529	25599467	25599721	11	24	57	49	72	38	GT	Transversion
EdiCtg22229pos402	LG1	69.778	+/-	S	Chromosome 5	AT5G64110	Peroxidase superfamily protein	25654074-25656067 REVERSE LENGTH=1434	211	1e-53	0.79	0.1	219	543	25656269	25655923	20	18	130	79	44	27	AT	Transversion
EdiCtg42277pos401	LG1	69.986	+/+	S	Chromosome 5	AT5G64170	dentin sialophosphoprotein-like protein	25672466-25676823 REVERSE LENGTH=2667	361	1e-98	0.87	0.03	229	551	25672706	25673036	15	19	89	92	55	52	AT	Transversion
EdiCtg42277pos485	LG1	69.986	+/-	S	Chromosome 5	AT5G64170	dentin sialophosphoprotein-like protein	25672466-25676823 REVERSE LENGTH=2667	355	5e-97	0.86	0.03	4	326	25673036	25672706	15	20	91	89	52	55	TA	Transversion
EdiCtg11225pos52	LG1	70.09	+/+	S	Chromosome 5	AT5G64370	beta-ureidopropionase	25739131-25741222 FORWARD LENGTH=1551	508	3e-143	0.92	0.01	1	367	25740655	25741023	21	8	100	89	83	66	AT	Transversion
EdiCtg41181pos93	LG1	70.09	+/+	S	Chromosome 5	AT5G64380	Inositol monophosphatase family protein	25741238-25743198 FORWARD LENGTH=1493	536	2e-151	0.84	0.05	1	563	25741691	25742259	38	26	132	174	81	101	AT	Transversion
EdiCtg14828pos100	LG1	70.279	+/+	S	Chromosome 5	AT5G64420	DNA polymerase V family	25756272-25761516 FORWARD LENGTH=4459	267	9e-71	0.91	0	4	201	25760264	25760461	9	9	57	49	35	39	GA	Transition
EdiCtg52112pos252	LG1	71.355	+/+	N	Chromosome 5	AT5G64750	Integrase-type DNA-binding superfamily protein	25891449-25893888 FORWARD LENGTH=1638	110	5e-23	0.81	0.05	1	147	25891991	25892129	10	10	32	35	20	32		NoHit_for_SNP
EdiCtg71460pos90	LG1	71.747	+/-	S	Chromosome 5	AT5G64990	RAB GTPase homolog H1A	25963401-25964838 REVERSE LENGTH=849	152	5e-36	0.86	0.04	249	389	25964813	25964671	7	7	39	33	21	32		NoHit_for_SNP
EdiCtg1219pos109	LG1	73.12	+/+	S	Chromosome 5	AT5G65200	plant U-box 38	26048065-26050046 REVERSE LENGTH=1982	508	4e-143	0.85	0	4	506	26048543	26049045	47	29	127	107	110	83	GC	Transversion
EdiCtg17014pos62	LG1	73.536	+/-	S	Chromosome 5	AT5G65400	alpha/beta-Hydrolases superfamily protein	26131416-26133310 FORWARD LENGTH=1039	159	8e-39	0.91	0	1	116	26131692	26131577	5	5	29	23	22	32	GA	Transition
EdiCtg35247pos57	LG1	73.848	+/-	S	Chromosome 5	AT5G65560	Pentatricopeptide repeat (PPR) superfamily protein	26200014-26203813 REVERSE LENGTH=3623	481	9e-135	0.83	0.03	9	561	26203723	26203186	43	37	113	148	103	94	GA	Transition
EdiCtg32530pos82	LG1	74.056	+/+	S	Chromosome 5	AT5G65690	phosphoenolpyruvate carboxykinase 2	26266266-26269763 FORWARD LENGTH=2501	69	5e-11	0.95	0	47	89	26266739	26266781	2	0	8	12	13	8		NoHit_for_SNP
EdiCtg438pos86	LG1	74.056	+/-	S	Chromosome 5	AT5G65683	Zinc finger (C3HC4-type RING finger) family protein	26261136-26264170 FORWARD LENGTH=2956	412	3e-114	0.84	0.07	1	447	26262133	26261691	30	14	126	94	72	94	AC	Transversion
EdiCtg2300pos353	LG1	74.264	+/-	S	Chromosome 5	AT5G65750	2-oxoglutarate dehydrogenase%2C E1 component	26303673-26308237 FORWARD LENGTH=3542	747	0	0.9	0.02	1	573	26307282	26306700	27	21	171	145	99	110	AG	Transition
EdiCtg26817pos78	LG1	74.368	+/+	S	Chromosome 5				455	5e-127	0.83	0.05	28	543	26320206	26320721	22	42	164	166	69	40	AT	Transversion
EdiCtg14955pos50	LG1	74.576	+/-	S	Chromosome 5	AT5G65840	Thioredoxin superfamily protein	26343728-26346123 REVERSE LENGTH=1263	268	5e-71	0.81	0.07	3	347	26345931	26345567	24	22	65	112	52	68	AG	Transition
EdiCtg21486pos387	LG1	74.888	+/-	S	Chromosome 5	AT5G65920	ARM repeat superfamily protein	26363709-26366065 REVERSE LENGTH=2357	78	1e-13	0.83	0.04	274	364	26363783	26363695	4	8	20	31	7	18		NoHit_for_SNP
EdiCtg53461pos404	LG1	75.514	+/+	N	Chromosome 5	AT5G67380	casein kinase alpha 1	26880966-26884079 REVERSE LENGTH=2116	675	0	0.91	0.01	1	506	26882128	26882640	25	16	164	131	97	73	GA	Transition
EdiCtg64798pos448	LG1	75.722	+/+	S	Chromosome 5	AT5G67230	Nucleotide-diphospho-sugar transferases superfamily protein	26822432-26824328 FORWARD LENGTH=1700	340	2e-92	0.83	0.09	1	380	26823671	26824067	14	19	86	101	70	81		NoHit_for_SNP
EdiCtg10094pos69	LG1	75.826	+/-	S	Chromosome 5	AT5G67100	DNA-directed DNA polymerase	26776971-26785104 FORWARD LENGTH=4598	374	1e-102	0.8	0.1	1	557	26784984	26784424	35	26	153	138	77	101	AC	Transversion
EdiCtg13683pos198	LG1	75.93	+/-	S	Chromosome 5	AT5G67020	hypothetical protein	26749826-26751339 FORWARD LENGTH=1514	651	0	0.88	0	10	565	26750676	26750121	48	20	136	106	109	137	GA	Transition
EdiCtg8386pos112	LG1	76.034	+/+	S	Chromosome 5	AT5G66850	mitogen-activated protein kinase kinase kinase 5	26695568-26699426 REVERSE LENGTH=2815	551	7e-156	0.84	0.06	3	568	26697466	26698047	32	26	172	134	104	89		NoHit_for_SNP
EdiCtg4223pos51	LG1	76.242	+/-	S	Chromosome 5	AT5G66690	UDP-Glycosyltransferase superfamily protein	26625049-26626822 FORWARD LENGTH=1774	501	6e-141	0.9	0	9	390	26625517	26625136	17	20	80	84	81	100	CA	Transversion
EdiCtg12034pos86	LG1	76.346	+/-	N	Chromosome 5	AT5G66020	Phosphoinositide phosphatase family protein	26401193-26404725 REVERSE LENGTH=1816	250	2e-65	0.84	0.07	1	260	26404648	26404381	13	12	45	81	56	48	AG	Transition
EdiCtg63519pos63	LG1	76.346	+/-	N	Chromosome 5	AT5G66460	Glycosyl hydrolase superfamily protein	26538395-26541692 REVERSE LENGTH=2667	531	8e-150	0.85	0.06	3	536	26539991	26539447	29	20	132	144	112	85	AG	Transition
EdiCtg5846pos100	LG2	0	+/-	N	Chromosome 5	AT5G01010	retinal-binding protein	1279-5043 REVERSE LENGTH=1657	135	3e-31	0.97	0	1	79	4178	4100	2	0	18	19	13	27		NoHit_for_SNP
EdiCtg32853pos111	LG2	0.312	+/-	N	Chromosome 5	AT5G01220	sulfoquinovosyldiacylglycerol 2	86548-90117 REVERSE LENGTH=2124	128	1e-28	0.89	0	79	180	89631	89530	5	6	16	29	24	22		NoHit_for_SNP
EdiCtg55311pos53	LG2	0.623	+/+	N	Chromosome 5	AT5G02440	60S ribosomal protein L36	531028-532938 FORWARD LENGTH=782	265	8e-70	0.82	0.11	101	430	531173	531518	10	15	80	97	70	46	AT	Transversion
EdiCtg10353pos62	LG2	0.623	+/+	N	Chromosome 5	AT5G02530	RNA-binding (RRM/RBD/RNP motifs) family protein	564303-565883 REVERSE LENGTH=1009	239	4e-62	0.82	0.09	1	303	565527	565835	17	12	74	62	65	61	AC	Transversion
EdiCtg52043pos59	LG2	1.04	+/-	N	Chromosome 5				86	6e-16	0.77	0.08	30	193	771140	770984	9	16	56	35	13	25		NoHit_for_SNP
EdiCtg17090pos114	LG2	1.04	+/-	S	Chromosome 5	AT5G03280	NRAMP metal ion transporter family protein	787428-793404 FORWARD LENGTH=4851	394	1e-108	0.9	0	133	439	788840	788535	19	11	94	66	69	47	AC	Transversion
EdiCtg3030pos194	LG2	1.144	+/+	S	Chromosome 5	AT5G03340	ATPase%2C AAA-type%2C CDC48 protein	809830-813293 REVERSE LENGTH=2854	252	4e-66	0.91	0.02	153	335	812245	812430	6	7	60	41	39	30	AC	Transversion
EdiCtg114250pos57	LG2	1.248	+/-	N	Chromosome 5	AT5G03650	starch branching enzyme 2.2	931762-937702 FORWARD LENGTH=2812	206	5e-52	0.86	0.06	1	196	932382	932194	8	8	60	43	36	32		NoHit_for_SNP
EdiCtg1668pos213	LG2	1.56	+/+	S	Chromosome 5	AT5G03760	Nucleotide-diphospho-sugar transferases superfamily protein	985622-990630 REVERSE LENGTH=2433	326	3e-88	0.84	0.07	80	436	985736	986072	22	11	114	83	71	34	AT	Transversion
EdiCtg47949pos416	LG2	1.768	+/-	S	Chromosome 5	AT5G03790	homeobox 51	1004784-1006619 FORWARD LENGTH=1284	374	2e-102	0.82	0.08	70	548	1006535	1006058	25	28	110	129	100	67	AT	Transversion
EdiCtg32149pos110	LG2	1.872	+/-	S	Chromosome 5	AT5G04040	Patatin-like phospholipase family protein	1089342-1093204 FORWARD LENGTH=3300	80	4e-14	0.81	0.04	27	125	1089649	1089549	4	11	31	26	12	14		NoHit_for_SNP
EdiCtg59990pos57	LG2	2.184	+/-	N	Chromosome 4				54	2e-06	0.9	0.05	372	412	18077585	18077545	0	2	7	10	10	11		NoHit_for_SNP
EdiCtg5136pos109	LG2	2.288	+/-	N	Chromosome 5	AT5G04740	ACT domain-containing protein	1367911-1371550 REVERSE LENGTH=1867	113	3e-24	0.83	0.09	404	531	1371598	1371461	6	6	41	32	24	18	AC	Transversion
EdiCtg62449pos264	LG2	2.391	+/+	S	Chromosome 5	AT5G04770	cationic amino acid transporter 6	1378954-1382419 FORWARD LENGTH=2147	475	4e-133	0.85	0.03	104	565	1378998	1379464	29	25	76	118	124	85	AT	Transversion
EdiCtg25481pos329	LG2	2.599	+/+	S	Chromosome 5	AT5G04885	Glycosyl hydrolase family protein	1422938-1426879 FORWARD LENGTH=2680	532	2e-150	0.85	0.05	1	552	1425388	1425927	36	22	134	147	91	102		NoHit_for_SNP
EdiCtg24551pos100	LG2	2.703	+/-	N	Chromosome 5	AT5G59670	Leucine-rich repeat protein kinase family protein	24041338-24045656 FORWARD LENGTH=2859	150	1e-35	0.8	0.04	10	210	24044728	24044521	21	11	49	64	30	25	AG	Transition
EdiCtg41608pos62	LG2	2.911	+/+	N	Chromosome 5				185	7e-46	0.79	0.08	211	504	1539187	1539465	10	27	80	92	27	38	AG	Transition
EdiCtg52770pos67	LG2	3.223	+/+	N	Chromosome 5	AT5G05200	Protein kinase superfamily protein	1544007-1547207 REVERSE LENGTH=1947	510	1e-143	0.84	0.07	1	560	1544107	1544639	36	15	150	152	97	77	C-	Insertion
EdiCtg28283pos102	LG2	3.64	+/-	N	Chromosome 5	AT5G05590	phosphoribosylanthranilate isomerase 2	1667039-1668569 REVERSE LENGTH=1033	276	4e-73	0.92	0.03	146	342	1667283	1667086	8	3	46	59	30	49	AG	Transition
EdiCtg12496pos90	LG2	3.952	+/-	S	Chromosome 5	AT5G05780	RP non-ATPase subunit 8A	1735725-1738700 FORWARD LENGTH=1579	335	7e-91	0.82	0.07	95	529	1736057	1735638	22	27	90	114	84	74	TC	Transition
EdiCtg60446pos191	LG2	4.16	+/-	S	Chromosome 5	AT5G05860	UDP-glucosyl transferase 76C2	1765390-1767510 FORWARD LENGTH=1670	285	7e-76	0.88	0	315	562	1767402	1767156	17	13	61	77	55	24	GA	Transition
EdiCtg15192pos57	LG2	4.681	+/+	N	Chromosome 5	AT5G06340	nudix hydrolase homolog 27	1936339-1938134 FORWARD LENGTH=1035	233	2e-60	0.81	0.07	1	310	1936775	1937082	20	19	69	98	41	51		NoHit_for_SNP
EdiCtg57843pos320	LG2	4.785	+/-	S	Chromosome 5	AT5G06600	ubiquitin-specific protease 12	2020304-2027943 REVERSE LENGTH=3445	682	0	0.89	0.04	1	548	2026276	2025708	25	13	150	173	90	95		NoHit_for_SNP
EdiCtg44595pos76	LG2	5.202	+/-	S	Chromosome 5	AT5G06780	Emsy N Terminus (ENT)/ plant Tudor-like domains-containing protein	2093888-2097239 REVERSE LENGTH=1683	357	1e-97	0.88	0.02	3	307	2095881	2095573	16	16	87	87	41	57	AT	Transversion
EdiCtg46421pos70	LG2	5.41	+/+	S	Chromosome 5	AT5G06810	transcription termination factor family protein	2108493-2110259 FORWARD LENGTH=1767	448	7e-125	0.86	0.03	1	424	2108494	2108908	23	25	108	116	77	65	AG	Transition
EdiCtg86676pos70	LG2	5.722	+/+	N	Chromosome 5	AT5G07180	ERECTA-like 2	2227524-2232527 REVERSE LENGTH=2967	333	2e-90	0.81	0.02	89	516	2229250	2229673	36	38	131	91	51	75		NoHit_for_SNP
EdiCtg68460pos214	LG2	6.034	+/+	S	Chromosome 5	AT5G07240	IQ-domain 24	2271907-2274288 FORWARD LENGTH=1564	568	6e-161	0.88	0.02	91	564	2273199	2273681	30	18	126	97	97	106	AG	Transition
EdiCtg39658pos67	LG2	6.138	+/+	S	Chromosome 5	AT5G07280	Leucine-rich repeat transmembrane protein kinase	2284830-2288855 FORWARD LENGTH=4026	601	6e-171	0.86	0	2	569	2285682	2286249	36	43	119	152	109	108	GA	Transition
EdiCtg39812pos291	LG2	6.346	+/+	S	Chromosome 5				158	1e-37	0.84	0.06	145	318	2315804	2315968	7	10	40	56	35	16	AC	Transversion
EdiCtg2641pos114	LG2	6.972	+/+	N	Chromosome 3	AT3G20550	SMAD/FHA domain-containing protein	7174436-7178020 REVERSE LENGTH=1387	265	7e-70	0.78	0.06	1	433	7174706	7175129	34	36	134	95	56	61	G-	Insertion
EdiCtg18923pos358	LG2	7.18	+/-	S	Chromosome 5	AT5G07590	Transducin/WD40 repeat-like superfamily protein	2401579-2403877 REVERSE LENGTH=1570	453	2e-126	0.83	0.08	1	547	2403727	2403220	19	32	124	166	80	85	CA	Transversion
EdiCtg67055pos328	LG2	7.284	+/+	N	Chromosome 1	AT4G25640	detoxifying efflux carrier 35	13076444-13079048 REVERSE LENGTH=1760	167	3e-40	0.97	0.01	67	166	23802544	23802642	0	2	25	25	21	26		NoHit_for_SNP
EdiCtg10811pos101	LG2	7.596	+/+	S	Chromosome 5	AT5G07820	Plant calmodulin-binding protein-like protein	2498550-2501253 REVERSE LENGTH=2306	67	3e-10	0.86	0.07	165	228	2500914	2500982	2	3	24	14	11	10		NoHit_for_SNP
EdiCtg41631pos464	LG2	8.539	+/-	N	Chromosome 5	AT5G08415	Radical SAM superfamily protein	2710781-2713255 REVERSE LENGTH=1541	505	5e-142	0.84	0.06	1	557	2713000	2712454	35	26	123	142	76	134		NoHit_for_SNP
EdiCtg13684pos60	LG2	8.642	+/-	S	Chromosome 5	AT5G63680	Pyruvate kinase family protein	25490065-25492763 FORWARD LENGTH=2060	82	2e-15	0.93	0	62	117	2778699	2778644	1	3	15	13	10	14		NoHit_for_SNP
EdiCtg2974pos82	LG2	8.746	+/+	S	Chromosome 5	AT5G08720	polyketide cyclase/dehydrase/lipid transporter	2841408-2845530 REVERSE LENGTH=2483	411	1e-113	0.81	0.08	1	546	2843056	2843602	26	39	160	129	96	75	GA	Transition
EdiCtg515pos61	LG2	9.268	+/+	S	Chromosome 5	AT5G09470	dicarboxylate carrier 3	2949132-2950695 REVERSE LENGTH=1305	521	5e-147	0.86	0	81	554	2949240	2949713	38	26	99	95	138	78	AG	Transition
EdiCtg82019pos502	LG2	10.104	+/-	S	Chromosome 5				111	1e-23	0.9	0.01	493	580	3048802	3048716	1	7	32	22	10	15		NoHit_for_SNP
EdiCtg42933pos51	LG2	10.417	+/-	S	Chromosome 5	AT5G09870	cellulose synthase 5	3072870-3078416 FORWARD LENGTH=4138	388	5e-107	0.89	0.01	1	315	3077631	3077317	16	17	97	69	66	49	TA	Transversion
EdiCtg97724pos99	LG2	10.729	+/-	S	Chromosome 5				80	3e-14	0.75	0.08	311	514	3141860	3141672	9	25	54	55	23	22		NoHit_for_SNP
EdiCtg76122pos86	LG2	12.087	+/+	S	Chromosome 5	AT5G10360	Ribosomal protein S6e	3258474-3260234 REVERSE LENGTH=946	246	3e-64	0.81	0.05	77	384	3259415	3259733	18	25	92	56	66	48		NoHit_for_SNP
EdiCtg32926pos69	LG2	12.295	+/+	S	Chromosome 5				87	1e-16	0.8	0.09	100	219	3276977	3277101	7	7	37	37	10	19		NoHit_for_SNP
EdiCtg20101pos59	LG2	12.503	+/+	S	Chromosome 5	AT5G10460	Haloacid dehalogenase-like hydrolase (HAD) superfamily protein	3287750-3289948 FORWARD LENGTH=1097	91	3e-18	0.88	0	1	76	3287827	3287902	4	5	15	20	17	15	GA	Transition
EdiCtg32456pos100	LG2	12.607	+/-	S	Chromosome 5	AT5G10710	centromere protein O	3379007-3382958 FORWARD LENGTH=1449	150	2e-35	0.76	0.08	14	330	3382761	3382442	21	31	93	73	45	42	AG	Transition
EdiCtg53978pos63	LG2	12.711	+/-	S	Chromosome 5	AT5G10900	Calcineurin-like metallo-phosphoesterase superfamily protein	3435949-3439384 REVERSE LENGTH=2263	167	5e-41	0.92	0	1	117	3438391	3438275	2	7	26	40	18	24	AG	Transition
EdiCtg45662pos80	LG2	12.711	+/+	S	Chromosome 5	AT5G10910	mraW methylase family protein	3439553-3441744 FORWARD LENGTH=1567	267	2e-70	0.84	0.04	1	279	3440630	3440903	17	16	60	86	36	56	AG	Transition
EdiCtg34504pos83	LG2	13.231	+/+	S	Chromosome 5	AT5G11090	serine-rich protein-like protein	3524677-3525846 FORWARD LENGTH=1170	484	6e-136	0.86	0.04	2	473	3524832	3525297	23	28	100	113	117	79		NoHit_for_SNP
EdiCtg20990pos79	LG2	13.647	+/-	S	Chromosome 5	AT5G11340	Acyl-CoA N-acyltransferases (NAT) superfamily protein	3619152-3621511 FORWARD LENGTH=1012	224	7e-58	0.89	0.02	73	251	3620545	3620363	9	7	52	42	42	27	AG	Transition
EdiCtg12766pos492	LG2	13.647	+/-	S	Chromosome 5	AT5G11390	WPP domain-interacting protein 1	3633649-3636934 FORWARD LENGTH=2769	789	0	0.92	0	1	557	3635212	3634657	22	20	138	167	135	74	GA	Transition
EdiCtg27370pos56	LG2	15.066	+/-	N	Chromosome 5	AT5G11850	Protein kinase superfamily protein	3816080-3821170 REVERSE LENGTH=3341	516	2e-145	0.91	0	186	569	3820333	3819949	20	14	98	110	52	90		NoHit_for_SNP
EdiCtg34900pos217	LG2	15.282	+/-	N	Chromosome 5	AT5G12410	THUMP domain-containing protein	4021815-4024218 REVERSE LENGTH=1558	516	2e-145	0.84	0.03	3	551	4023070	4022534	44	26	177	109	67	111	CT	Transition
EdiCtg69496pos65	LG2	15.387	+/-	S	Chromosome 5	AT5G12850	CCCH-type zinc finger protein with ARM repeat domain-containing protein	4056086-4059580 FORWARD LENGTH=2874	534	7e-151	0.88	0.01	1	449	4057467	4057014	25	24	140	90	102	68	GA	Transition
EdiCtg62584pos339	LG2	15.492	+/+	S	Chromosome 5	AT5G12940	Leucine-rich repeat (LRR) family protein	4087689-4089146 FORWARD LENGTH=1458	383	2e-105	0.84	0	1	402	4088454	4088855	39	26	71	92	89	85	GA	Transition
EdiCtg66193pos58	LG2	16.429	+/-	N	Chromosome 5	AT5G13270	Pentatricopeptide repeat (PPR) superfamily protein	4246954-4249307 REVERSE LENGTH=2354	132	2e-30	0.89	0.06	14	117	4249159	4249049	3	2	30	31	18	20	CA	Transversion
EdiCtg54689pos56	LG2	17.308	+/+	N	Chromosome 5	AT5G14040	phosphate transporter 3%3B1	4530643-4533119 REVERSE LENGTH=1698	143	3e-33	0.83	0.04	146	304	4530732	4530889	7	13	56	32	20	27		NoHit_for_SNP
EdiCtg1942pos83	LG2	17.412	+/-	S	Chromosome 5	AT3G27090	DCD (Development and Cell Death) domain protein	9989685-9991903 FORWARD LENGTH=1722	169	5e-41	0.82	0.06	20	219	4565139	4564936	13	12	55	49	35	32		NoHit_for_SNP
EdiCtg75157pos180	LG2	17.516	+/+	S	Chromosome 5	AT5G14280	DNA-binding storekeeper-like protein	4608745-4610448 FORWARD LENGTH=1400	165	4e-40	0.81	0.02	3	221	4609520	4609737	18	20	63	49	25	41	AT	Transversion
EdiCtg8472pos77	LG2	17.933	+/+	N	Chromosome 3	AT3G46610	Pentatricopeptide repeat (PPR-like) superfamily protein	17160005-17162475 REVERSE LENGTH=2471	501	7e-141	0.89	0	164	569	17160207	17160613	32	12	97	112	91	62		NoHit_for_SNP
EdiCtg15895pos375	LG2	18.455	+/+	S	Chromosome 5	AT5G14420	RING domain ligase2	4648111-4651442 REVERSE LENGTH=2015	536	2e-151	0.86	0.05	25	535	4649997	4650528	32	20	158	108	92	99		NoHit_for_SNP
EdiCtg42091pos65	LG2	18.872	+/-	S	Chromosome 5	AT5G14600	S-adenosyl-L-methionine-dependent methyltransferases superfamily protein	4706891-4709163 FORWARD LENGTH=1315	65	3e-10	0.77	0.09	71	194	4709194	4709074	10	8	42	40	7	10	-C	Deletion
EdiCtg85937pos81	LG2	19.393	+/-	S	Chromosome 5	AT5G14850	Alg9-like mannosyltransferase family	4801897-4804990 REVERSE LENGTH=2172	549	2e-155	0.87	0.04	66	561	4803070	4802564	19	28	125	146	99	74	GA	Transition
EdiCtg66449pos348	LG2	19.81	+/-	S	Chromosome 5	AT5G15160	BANQUO 2	4921243-4922812 REVERSE LENGTH=788	263	3e-69	0.78	0.14	8	498	4922880	4922421	16	24	119	132	105	44	AC	Transversion
EdiCtg78709pos230	LG2	19.914	+/-	S	Chromosome 5				106	5e-22	0.77	0.09	287	503	4934618	4934409	11	20	60	64	28	20	AT	Transversion
EdiCtg78709pos327	LG2	19.914	+/+	S	Chromosome 5				106	5e-22	0.77	0.09	4	220	4934409	4934618	11	20	64	60	20	28		NoHit_for_SNP
EdiCtg7262pos171	LG2	20.54	+/+	S	Chromosome 5	AT5G15250	FTSH protease 6	4950411-4952777 REVERSE LENGTH=2067	586	2e-166	0.88	0.02	1	505	4951984	4952484	28	22	127	131	112	77	GC	Transversion
EdiCtg3019pos198	LG2	20.748	+/-	S	Chromosome 5				121	2e-26	0.81	0.06	161	314	4984714	4984559	6	14	43	46	8	33		NoHit_for_SNP
EdiCtg23333pos219	LG2	20.956	+/-	S	Chromosome 5	AT5G15500	Ankyrin repeat family protein	5031648-5033540 REVERSE LENGTH=1893	126	4e-28	0.75	0.06	6	305	5033872	5033575	25	34	77	81	45	28	CG	Transversion
EdiCtg46340pos310	LG2	21.477	+/-	N	Chromosome 5	AT5G16070	TCP-1/cpn60 chaperonin family protein	5247354-5251179 REVERSE LENGTH=1932	283	2e-75	0.79	0.07	15	469	5249122	5248690	32	35	111	123	53	75	AT	Transversion
EdiCtg49952pos76	LG2	21.789	+/+	N	Chromosome 5	AT5G16210	HEAT repeat-containing protein	5290696-5298169 REVERSE LENGTH=4236	244	1e-63	0.79	0.07	60	454	5295448	5295832	36	22	122	83	59	54	C-	Insertion
EdiCtg81103pos95	LG2	22.944	+/-	N	Chromosome 5				89	6e-17	0.78	0.09	383	538	5440914	5440752	10	12	40	48	14	28	AG	Transition
EdiCtg41316pos100	LG2	23.992	+/-	N	Chromosome 5	AT5G17520	root cap 1 (RCP1)	5772583-5775416 REVERSE LENGTH=1747	130	1e-29	0.79	0.15	1	210	5774342	5774095	6	9	45	73	41	36		NoHit_for_SNP
EdiCtg1254pos184	LG2	24.409	+/-	N	Chromosome 5				176	4e-43	0.77	0.09	1	362	5863393	5863049	29	24	94	99	56	35	AT	Transversion
EdiCtg45119pos109	LG2	24.929	+/+	N	Chromosome 5	AT5G18250	transmembrane protein	6033484-6035546 FORWARD LENGTH=1045	139	5e-32	0.83	0.04	343	496	6034640	6034791	12	8	36	44	19	31	-G	Deletion
EdiCtg90005pos99	LG2	25.345	+/-	S	Chromosome 5	AT5G18420	CCR4-NOT transcription complex subunit	6105522-6109397 REVERSE LENGTH=1491	333	3e-90	0.78	0.08	6	557	6107247	6106702	31	48	139	151	69	89	TA	Transversion
EdiCtg73620pos70	LG2	25.553	+/-	N	Chromosome 4	AT4G11580	RNI-like superfamily protein	7006648-7007738 REVERSE LENGTH=1002	241	1e-62	0.82	0.03	22	301	7007761	7007482	23	19	71	71	46	46		NoHit_for_SNP
EdiCtg19244pos72	LG2	25.657	+/-	S	Chromosome 5	AT5G18500	Protein kinase superfamily protein	6138717-6141687 FORWARD LENGTH=2304	346	3e-94	0.82	0.13	31	499	6139196	6138751	11	16	182	78	86	53	-G	Deletion
EdiCtg38107pos61	LG2	25.969	+/+	S	Chromosome 5	AT5G18650	CHY-type/CTCHY-type/RING-type Zinc finger protein	6217690-6220702 FORWARD LENGTH=1702	542	4e-153	0.85	0.07	1	550	6219614	6220159	22	25	140	167	76	99	CA	Transversion
EdiCtg22472pos203	LG2	26.491	+/-	S	Chromosome 5	AT5G18960	FAR1-related sequence 12	6330297-6333650 FORWARD LENGTH=3084	307	2e-82	0.93	0	348	556	6333120	6332913	8	5	61	49	57	28	GC	Transversion
EdiCtg66858pos101	LG2	27.222	+/+	N	Chromosome 5	AT5G63420	RNA-metabolising metallo-beta-lactamase family protein	25400317-25406250 FORWARD LENGTH=3377	529	3e-149	0.88	0.02	3	466	25405217	25405672	23	25	143	98	70	96	GC	Transversion
EdiCtg24620pos197	LG2	27.43	+/-	S	Chromosome 5				121	2e-26	0.82	0.1	274	427	25343676	25343520	6	7	36	51	27	20	AT	Transversion
EdiCtg39650pos350	LG2	27.638	+/-	N	Chromosome 4	AT4G18610	LIGHT-DEPENDENT SHORT HYPOCOTYLS-like protein (DUF640)	10250601-10253148 FORWARD LENGTH=2548	82	8e-15	0.79	0.09	296	420	10250774	10250650	4	11	42	34	3	25	AT	Transversion
EdiCtg4492pos105	LG2	27.846	+/-	S	Chromosome 5	AT5G63000	Mitochondrial import inner membrane translocase subunit Tim17/Tim22/Tim23 family protein	25280012-25281652 REVERSE LENGTH=934	198	1e-49	0.76	0.12	4	436	25281764	25281330	19	36	104	99	66	83		NoHit_for_SNP
EdiCtg79036pos114	LG2	28.367	+/+	N	Chromosome 3	AT3G48060	BAH and TFIIS domain-containing protein	17743114-17748736 REVERSE LENGTH=5250	255	6e-67	0.82	0.02	200	510	17744229	17744536	29	23	67	69	60	59	CA	Transversion
EdiCtg82298pos94	LG2	29.096	+/+	N	Chromosome 5	AT5G62650	Tic22-like family protein	25152625-25155983 REVERSE LENGTH=1949	233	3e-60	0.91	0.03	383	554	25153821	25153997	6	5	56	36	40	29	AC	Transversion
EdiCtg3796pos81	LG2	31.324	+/-	N	Chromosome 5	AT5G61960	MEI2-like protein 1	24878520-24884174 REVERSE LENGTH=3607	459	4e-128	0.87	0.06	144	557	24879191	24878756	17	14	136	103	74	67	T-	Insertion
EdiCtg24840pos111	LG2	31.324	+/+	S	Chromosome 5	AT5G61960	MEI2-like protein 1	24878520-24884174 REVERSE LENGTH=3607	560	1e-158	0.88	0.04	3	477	24879379	24879857	16	22	146	126	79	78	AG	Transition
EdiCtg17510pos53	LG2	31.74	+/-	S	Chromosome 5				80	4e-14	0.76	0.07	64	237	24815779	24815604	10	22	49	31	27	30	AG	Transition
EdiCtg73699pos64	LG2	32.262	+/-	S	Chromosome 5	AT5G61490	transmembrane protein	24732597-24733824 FORWARD LENGTH=986	346	3e-94	0.79	0.07	11	553	24733346	24732826	40	35	150	118	106	63	GC	Transversion
EdiCtg35574pos78	LG2	32.574	+/-	S	Chromosome 5	AT5G61480	Leucine-rich repeat protein kinase family protein	24724337-24728244 REVERSE LENGTH=3732	634	0	0.88	0	1	547	24727121	24726575	29	37	127	144	121	88	CA	Transversion
EdiCtg72651pos70	LG2	33.201	+/-	S	Chromosome 5	AT5G61400	Pentatricopeptide repeat (PPR) superfamily protein	24681550-24683514 FORWARD LENGTH=1965	784	0	0.92	0	1	562	24682496	24681935	26	20	180	138	129	69	CA	Transversion
EdiCtg88472pos50	LG2	33.722	+/+	S	Chromosome 5	AT5G61060	histone deacetylase 5	24566784-24571072 REVERSE LENGTH=2491	233	3e-60	0.93	0.01	1	160	24570079	24570237	5	5	46	50	33	20	AG	Transition
EdiCtg58912pos96	LG2	35.184	+/+	N	Chromosome 5	AT5G23120	photosystem II stability/assembly factor%2C chloroplast (HCF136)	7778095-7780735 FORWARD LENGTH=1543	274	2e-72	0.89	0.01	332	554	7779064	7779286	15	8	49	63	36	51		NoHit_for_SNP
EdiCtg20761pos60	LG2	36.232	+/+	N	Chromosome 1	AT3G55600	Membrane fusion protein Use1	20620410-20622555 FORWARD LENGTH=1209	128	1e-28	0.89	0.02	4	108	20200073	20200177	8	2	26	30	17	21		NoHit_for_SNP
EdiCtg64851pos449	LG2	36.232	+/-	N	Chromosome 5	AT5G23450	long-chain base (LCB) kinase 1	7904708-7909585 REVERSE LENGTH=3126	785	0	0.94	0	42	562	7906286	7905766	20	12	151	124	100	114	AG	Transition
EdiCtg55333pos69	LG2	36.44	+/+	N	Chromosome 3	AT3G48880	RNI-like superfamily protein	18126933-18129251 FORWARD LENGTH=1483	91	2e-17	0.8	0	199	325	18128115	18128241	13	13	28	32	20	21		NoHit_for_SNP
EdiCtg52401pos196	LG2	36.544	+/-	S	Chromosome 5				58	1e-07	0.81	0	281	350	8003052	8002983	6	7	13	20	16	8		NoHit_for_SNP
EdiCtg21041pos471	LG2	36.752	+/-	S	Chromosome 5	AT5G23810	amino acid permease 7	8028378-8030163 FORWARD LENGTH=1194	390	2e-107	0.82	0.08	58	549	8028880	8028416	26	24	127	113	76	93	AC	Transversion
EdiCtg21041pos352	LG2	36.752	+/+	S	Chromosome 5	AT5G23810	amino acid permease 7	8028378-8030163 FORWARD LENGTH=1194	390	2e-107	0.82	0.08	22	513	8028416	8028880	26	24	113	127	93	76	TA	Transversion
EdiCtg57716pos106	LG2	37.387	+/-	S	Chromosome 5	AT5G24010	Protein kinase superfamily protein	8113754-8116629 FORWARD LENGTH=2876	732	0	0.9	0	1	561	8115643	8115083	33	20	144	135	135	93		NoHit_for_SNP
EdiCtg1581pos444	LG2	38.462	+/-	N	Chromosome 1	AT1G27980	dihydrosphingosine phosphate lyase	9748506-9752769 FORWARD LENGTH=2092	84	3e-15	0.88	0	50	118	9748957	9748889	2	6	25	5	14	17		NoHit_for_SNP
EdiCtg48287pos91	LG2	39.092	+/+	N	Chromosome 5				102	6e-21	0.76	0.13	7	222	8293682	8293923	10	16	72	66	26	23	-C	Deletion
EdiCtg14258pos87	LG2	40.771	+/+	N	Chromosome 5	AT5G24810	ABC1 family protein	8516815-8522679 REVERSE LENGTH=3273	553	2e-156	0.86	0.04	3	521	8518318	8518840	28	24	156	126	92	84	AC	Transversion
EdiCtg86180pos381	LG2	41.085	+/-	S	Chromosome 5	AT5G24910	cytochrome P450%2C family 714%2C subfamily A%2C polypeptide 1	8567540-8570367 REVERSE LENGTH=1971	361	1e-98	0.81	0.06	35	492	8570431	8569953	35	29	130	111	63	87	-A	Deletion
EdiCtg56661pos458	LG2	41.189	+/+	S	Chromosome 5	AT5G24940	Protein phosphatase 2C family protein	8591143-8593601 REVERSE LENGTH=1608	76	5e-13	0.86	0.04	202	275	8591292	8591366	4	4	32	13	7	13		NoHit_for_SNP
EdiCtg57904pos64	LG2	42.64	+/-	N	Chromosome 5	AT5G25270	Ubiquitin-like superfamily protein	8757434-8763005 REVERSE LENGTH=2681	335	7e-91	0.86	0.02	250	561	8760907	8760593	21	18	61	92	51	68		NoHit_for_SNP
EdiCtg60835pos68	LG2	43.586	+/-	S	Chromosome 5	AT5G25480	DNA methyltransferase-2	8869865-8872262 REVERSE LENGTH=1419	326	3e-88	0.85	0.07	75	410	8871813	8871485	14	15	64	113	56	59	AG	Transition
EdiCtg44209pos59	LG2	44.842	+/-	S	Chromosome 5	AT5G25800	Polynucleotidyl transferase%2C ribonuclease H-like superfamily protein	8979599-8982873 REVERSE LENGTH=2021	130	6e-30	0.91	0	24	117	8979889	8979796	3	5	29	21	10	26	CA	Transversion
EdiCtg34334pos131	LG2	45.678	+/+	N	Chromosome 5	AT5G26170	WRKY DNA-binding protein 50	9146879-9148391 REVERSE LENGTH=1082	86	3e-16	0.83	0.03	1	96	9148041	9148133	5	8	23	22	23	12		NoHit_for_SNP
EdiCtg46932pos53	LG2	46.516	+/+	N	Chromosome 5	AT5G26570	chloroplastidic phosphoglucan%2C water dikinase (ATGWD3)	9261580-9267729 FORWARD LENGTH=3783	553	2e-156	0.85	0.04	3	562	9264412	9264977	26	40	140	161	85	100	AC	Transversion
EdiCtg52158pos357	LG2	47.353	+/-	N	Chromosome 5	AT5G26800	xaa-pro aminopeptidase P	9425151-9426711 FORWARD LENGTH=637	117	2e-25	0.79	0.1	274	455	9426714	9426525	10	11	59	45	29	22	AC	Transversion
EdiCtg26430pos364	LG2	47.457	+/-	S	Chromosome 5	AT5G26800	xaa-pro aminopeptidase P	9425151-9426711 FORWARD LENGTH=637	119	8e-26	0.88	0.05	417	519	9426638	9426541	4	3	34	26	16	15		NoHit_for_SNP
EdiCtg69619pos91	LG2	47.457	+/+	S	Chromosome 5	AT5G26800	xaa-pro aminopeptidase P	9425151-9426711 FORWARD LENGTH=637	119	8e-26	0.91	0	443	530	9426398	9426485	4	4	30	17	11	22	AG	Transition
EdiCtg6916pos109	LG2	47.665	+/-	N	Chromosome 5	AT5G27580	AGAMOUS-like 89	9736525-9737322 FORWARD LENGTH=798	84	3e-15	0.82	0.05	462	562	9737127	9737030	8	5	22	22	18	22		NoHit_for_SNP
EdiCtg17611pos110	LG2	48.291	+/-	S	Chromosome 5				145	1e-33	0.79	0.13	1	253	9850455	9850210	8	14	77	70	24	39		NoHit_for_SNP
EdiCtg31695pos105	LG2	48.395	+/-	S	Chromosome 5	AT5G27730	heparan-alpha-glucosaminide N-acetyltransferase-like protein (DUF1624)	9820200-9823086 FORWARD LENGTH=1918	473	1e-132	0.82	0.06	1	561	9822074	9821488	22	46	166	133	91	97	AT	Transversion
EdiCtg100494pos99	LG2	48.603	+/+	S	Chromosome 5	AT5G27650	Tudor/PWWP/MBT superfamily protein	9785407-9789354 FORWARD LENGTH=3583	608	4e-173	0.86	0.01	1	563	9787634	9788196	47	25	178	106	108	96	AG	Transition
EdiCtg5550pos417	LG2	49.02	+/-	S	Chromosome 5	AT5G27490	Integral membrane Yip1 family protein	9702835-9704743 REVERSE LENGTH=1234	451	7e-126	0.85	0.05	1	446	9703536	9703099	25	17	88	139	88	73	AT	Transversion
EdiCtg17069pos355	LG2	49.856	+/+	S	Chromosome 5	AT5G27240	DNAJ heat shock N-terminal domain-containing protein	9597552-9600866 FORWARD LENGTH=3315	536	2e-151	0.84	0.03	1	560	9599447	9600024	40	35	160	126	89	110	AG	Transition
EdiCtg16950pos57	LG2	50.378	+/-	N	Chromosome 5	AT5G28150	hypothetical protein (DUF868)	10135409-10137105 FORWARD LENGTH=1606	645	0	0.91	0.01	1	480	10136304	10135822	28	13	140	119	114	66		NoHit_for_SNP
EdiCtg32763pos214	LG2	50.378	+/+	N	Chromosome 5	AT5G28290	NIMA-related kinase 3	10278671-10282614 REVERSE LENGTH=2124	274	1e-72	0.8	0.06	2	383	10280682	10281051	26	26	118	92	49	53	AG	Transition
EdiCtg81023pos381	LG2	51.109	+/-	N	Chromosome 5	AT5G28640	SSXT family protein	10647475-10650066 REVERSE LENGTH=1587	462	3e-129	0.87	0.07	9	434	10647938	10647517	9	17	105	126	49	102	AC	Transversion
EdiCtg39280pos102	LG2	51.213	+/-	N	Chromosome 5	AT5G28680	Malectin/receptor-like protein kinase family protein	10719373-10722013 REVERSE LENGTH=2641	656	0	0.88	0.01	1	568	10721637	10721070	38	27	153	144	107	96		NoHit_for_SNP
EdiCtg60195pos465	LG2	51.317	+/-	N	Chromosome 2	AT2G14080	Disease resistance protein (TIR-NBS-LRR class) family	5925142-5929600 FORWARD LENGTH=3624	180	3e-44	0.76	0.02	1	367	5928321	5927955	46	38	100	74	51	55	AG	Transition
EdiCtg24958pos300	LG2	52.578	+/+	N	Chromosome 5	AT5G48910	Pentatricopeptide repeat (PPR) superfamily protein	19832785-19835148 REVERSE LENGTH=2364	383	2e-105	0.85	0.02	7	383	19834587	19834965	25	24	91	86	56	92	AG	Transition
EdiCtg32644pos89	LG2	52.681	+/-	S	Chromosome 5				614	8e-175	0.87	0.01	7	539	19856487	19855949	39	23	112	149	105	105		NoHit_for_SNP
EdiCtg52328pos65	LG2	52.994	+/+	N	Chromosome 1	AT1G04300	TRAF-like superfamily protein	1148659-1154652 REVERSE LENGTH=3783	56	1e-07	0.85	0.04	1	53	1154524	1154578	3	3	15	13	6	13	AG	Transition
EdiCtg61818pos229	LG2	53.514	+/-	S	Chromosome 5	AT5G49270	COBRA-like extracellular glycosyl-phosphatidyl inositol-anchored protein family	19971884-19974530 REVERSE LENGTH=2261	244	1e-63	0.78	0.08	41	471	19974680	19974241	18	46	89	114	97	53	AG	Transition
EdiCtg77571pos113	LG2	53.804	+/-	S	Chromosome 5	AT5G49160	methyltransferase 1	19932159-19938400 FORWARD LENGTH=4683	150	3e-35	0.82	0.01	179	353	19938179	19938007	16	13	35	44	34	31	AT	Transversion
EdiCtg24449pos359	LG2	55.088	+/-	N	Chromosome 5	AT5G48130	Phototropic-responsive NPH3 family protein	19516102-19518513 FORWARD LENGTH=2130	612	3e-174	0.87	0.02	3	552	19517729	19517186	31	29	145	145	96	95	GA	Transition
EdiCtg56975pos351	LG2	55.296	+/+	N	Chromosome 2	AT2G24420	DNA repair ATPase-like protein	10379958-10383400 FORWARD LENGTH=1904	167	3e-40	0.8	0.04	37	260	10380419	10380645	16	20	63	63	25	34		NoHit_for_SNP
EdiCtg23601pos94	LG2	55.296	+/+	N	Chromosome 4				89	4e-17	0.78	0.03	168	315	8607426	8607572	9	19	35	43	23	16	AC	Transversion
EdiCtg14127pos206	LG2	55.504	+/-	N	Chromosome 5	AT5G42870	phosphatidic acid phosphohydrolase 2	17185459-17189931 REVERSE LENGTH=3457	435	5e-121	0.85	0.04	9	449	17187022	17186579	26	24	103	134	73	73	AT	Transversion
EdiCtg13455pos377	LG2	56.552	+/-	N	Chromosome 3	AT3G57220	Glycosyl transferase family 4 protein	21174395-21177194 FORWARD LENGTH=1692	130	4e-29	0.82	0.01	216	367	21175240	21175091	16	9	56	28	25	16	AT	Transversion
EdiCtg77690pos367	LG2	56.76	+/+	S	Chromosome 5	AT5G42770	Maf-like protein	17151999-17154618 FORWARD LENGTH=1032	494	1e-138	0.83	0.05	1	545	17153593	17154140	34	32	161	131	69	106	AG	Transition
EdiCtg9747pos78	LG2	57.802	+/+	S	Chromosome 5	AT5G42660	DNA-directed RNA polymerase subunit beta (DUF616)	17102924-17106103 REVERSE LENGTH=1848	228	1e-58	0.82	0.01	1	273	17105504	17105776	25	23	59	70	56	39		NoHit_for_SNP
EdiCtg34345pos71	LG2	57.906	+/+	S	Chromosome 5	AT5G42650	allene oxide synthase	17097564-17099595 REVERSE LENGTH=2032	608	4e-173	0.87	0	3	544	17097948	17098489	41	30	112	138	136	85	GA	Transition
EdiCtg35775pos100	LG2	58.323	+/-	N	Chromosome 5	AT5G42440	Protein kinase superfamily protein	16973202-16974877 REVERSE LENGTH=1676	75	6e-13	0.9	0	7	64	16974599	16974542	2	4	9	20	19	4		NoHit_for_SNP
EdiCtg7247pos77	LG2	58.634	+/-	N	Chromosome 1	AT1G44608	hypothetical protein	16875092-16876549 REVERSE LENGTH=979	113	3e-24	0.78	0.05	115	304	16875364	16875174	15	19	46	46	29	31		NoHit_for_SNP
EdiCtg10557pos69	LG2	58.842	+/+	N	Chromosome 4				220	2e-56	0.76	0.03	13	431	11366010	11366428	47	41	87	100	81	57	AT	Transversion
EdiCtg46036pos96	LG2	59.05	+/-	N	Chromosome 5	AT5G42980	thioredoxin 3	17242607-17244231 FORWARD LENGTH=1035	99	1e-19	0.82	0.09	33	151	17244085	17243961	5	6	31	40	14	20	AC	Transversion
EdiCtg42298pos108	LG2	59.154	+/+	S	Chromosome 5	AT5G43010	regulatory particle triple-A ATPase 4A	17248290-17251200 REVERSE LENGTH=1659	119	7e-26	0.83	0	378	507	17250897	17251026	10	12	24	30	26	28		NoHit_for_SNP
EdiCtg3903pos106	LG2	59.466	+/+	N	Chromosome 2	AT2G32460	myb domain protein 101	13782208-13784471 REVERSE LENGTH=1760	60	5e-08	0.89	0	503	549	13783271	13783317	4	1	9	20	6	7		NoHit_for_SNP
EdiCtg11875pos96	LG2	59.883	+/+	S	Chromosome 5	AT5G43110	pumilio 14	17309842-17311937 FORWARD LENGTH=1557	124	1e-27	0.8	0.02	312	484	17311472	17311642	16	15	46	42	23	28	AG	Transition
EdiCtg30785pos332	LG2	60.299	+/+	N	Chromosome 2	AT2G32860	beta glucosidase 33	13940187-13943883 FORWARD LENGTH=2175	211	1e-53	0.82	0.01	208	450	13941589	13941831	22	19	59	57	35	50	TC	Transition
EdiCtg24224pos195	LG2	60.716	+/-	S	Chromosome 5	AT5G43280	delta(3%2C5)%2Cdelta(2%2C4)-dienoyl-CoA isomerase 1	17367827-17369510 FORWARD LENGTH=1354	368	7e-101	0.85	0	175	535	17368602	17368241	31	22	89	75	86	58	GT	Transversion
EdiCtg14978pos184	LG2	61.133	+/-	S	Chromosome 5	AT5G43370	phosphate transporter 2	17415772-17417798 FORWARD LENGTH=1624	322	3e-87	0.88	0.01	2	281	17416885	17416608	16	17	69	58	59	59	AG	Transition
EdiCtg79220pos79	LG2	61.237	+/+	S	Chromosome 5				106	6e-22	0.79	0.04	245	403	17415597	17415761	11	18	51	32	32	15		NoHit_for_SNP
EdiCtg66564pos65	LG2	62.068	+/-	S	Chromosome 5				87	4e-17	0.86	0.02	35	116	17460344	17460261	6	4	37	14	13	8	TG	Transversion
EdiCtg2090pos54	LG2	63.649	+/-	N	Chromosome 5	AT5G43822	Pentatricopeptide repeat (PPR) superfamily protein	17618740-17621979 FORWARD LENGTH=845	130	3e-29	0.88	0.03	282	392	17621872	17621765	5	5	38	28	18	14		NoHit_for_SNP
EdiCtg19086pos349	LG2	63.753	+/-	S	Chromosome 5	AT5G43870	auxin canalization protein (DUF828)	17631426-17635915 REVERSE LENGTH=2526	612	3e-174	0.88	0	1	526	17631974	17631449	44	19	129	127	100	106	AG	Transition
EdiCtg14779pos366	LG2	64.065	+/+	S	Chromosome 5	AT5G43900	myosin 2	17656911-17666963 REVERSE LENGTH=5158	667	0	0.89	0.01	4	546	17661013	17661557	25	32	145	147	107	86	GA	Transition
EdiCtg67197pos249	LG2	64.377	+/+	N	Chromosome 3				82	9e-15	0.89	0.04	196	264	15337840	15337907	4	1	16	20	20	6	CT	Transition
EdiCtg82703pos100	LG2	65.106	+/-	S	Chromosome 5	AT5G44100	casein kinase I-like 7	17749057-17752839 REVERSE LENGTH=2382	172	3e-42	0.84	0.08	1	192	17749303	17749111	5	13	58	65	22	22		NoHit_for_SNP
EdiCtg26875pos68	LG2	65.21	+/-	S	Chromosome 5	AT5G44120	RmlC-like cupins superfamily protein	17756264-17758275 REVERSE LENGTH=1774	449	2e-125	0.82	0.07	1	541	17757254	17756685	35	30	142	107	108	114		NoHit_for_SNP
EdiCtg81081pos408	LG2	65.418	+/+	S	Chromosome 5	AT5G44180	Homeodomain-like transcriptional regulator	17783172-17790011 FORWARD LENGTH=5224	451	7e-126	0.85	0.01	119	562	17788471	17788916	35	28	102	122	71	85	AG	Transition
EdiCtg11779pos78	LG2	65.522	+/+	S	Chromosome 5	AT5G44240	aminophospholipid ATPase 2	17817028-17823708 FORWARD LENGTH=3688	612	3e-174	0.92	0.01	20	453	17817825	17818262	18	11	104	142	65	93		NoHit_for_SNP
EdiCtg46580pos408	LG2	65.626	+/-	S	Chromosome 5	AT5G44340	tubulin beta chain 4	17859136-17861150 REVERSE LENGTH=1797	287	2e-76	0.81	0.06	3	389	17859555	17859177	26	28	77	125	48	68		NoHit_for_SNP
EdiCtg84707pos468	LG2	66.042	+/-	S	Chromosome 5	AT5G44390	FAD-binding Berberine family protein	17882079-17885012 REVERSE LENGTH=1985	416	2e-115	0.82	0.02	5	505	17883405	17882899	42	39	124	124	62	107	AG	Transition
EdiCtg82343pos436	LG2	66.042	+/-	S	Chromosome 5	AT5G44390	FAD-binding Berberine family protein	17882079-17885012 REVERSE LENGTH=1985	196	3e-49	0.88	0	17	179	17884564	17884402	13	6	40	45	21	38		NoHit_for_SNP
EdiCtg84707pos112	LG2	66.042	+/+	S	Chromosome 5	AT5G44390	FAD-binding Berberine family protein	17882079-17885012 REVERSE LENGTH=1985	411	1e-113	0.82	0.02	29	529	17882899	17883405	43	39	123	124	107	62	GA	Transition
EdiCtg36715pos436	LG2	66.25	+/+	N	Chromosome 4	AT4G20740	Pentatricopeptide repeat (PPR-like) superfamily protein	11126140-11128916 FORWARD LENGTH=2777	274	2e-72	0.79	0.02	1	400	11127869	11128268	49	27	104	97	37	82		NoHit_for_SNP
EdiCtg40659pos329	LG2	66.458	+/-	N	Chromosome 2	AT2G26560	phospholipase A 2A	11293702-11295918 REVERSE LENGTH=1644	315	9e-85	0.85	0	238	539	11294662	11294361	29	15	79	82	41	56	TC	Transition
EdiCtg16046pos95	LG2	66.98	+/+	N	Chromosome 5				62	1e-08	0.8	0.13	296	390	18019935	18020020	2	4	36	23	11	8		NoHit_for_SNP
EdiCtg85400pos341	LG2	69.204	+/-	N	Chromosome 5	AT5G45290	RING/U-box superfamily protein	18349697-18352637 REVERSE LENGTH=2497	346	3e-94	0.82	0.09	96	530	18352664	18352252	18	19	127	123	67	49		NoHit_for_SNP
EdiCtg84641pos174	LG2	69.309	+/+	S	Chromosome 5	AT5G45330	decapping 5-like protein	18363406-18366684 REVERSE LENGTH=2293	163	2e-39	0.82	0.07	20	211	18366565	18366765	11	10	41	59	29	39	CG	Transversion
EdiCtg27021pos175	LG2	70.299	+/+	S	Chromosome 5	AT5G45540	transmembrane protein%2C putative (DUF594)	18457870-18460914 REVERSE LENGTH=3045	669	0	0.88	0	6	559	18459829	18460382	33	31	137	145	117	91	GA	Transition
EdiCtg24767pos367	LG2	70.403	+/-	S	Chromosome 5	AT5G45600	YEATS family protein	18487950-18489783 FORWARD LENGTH=1030	167	2e-40	0.87	0.03	44	192	18488165	18488014	7	8	26	56	22	29		NoHit_for_SNP
EdiCtg62100pos106	LG2	71.288	+/-	S	Chromosome 5	AT5G45760	Transducin/WD40 repeat-like superfamily protein	18561111-18563195 FORWARD LENGTH=1205	449	2e-125	0.84	0.06	64	560	18563065	18562579	31	24	147	128	80	68	AT	Transversion
EdiCtg16480pos390	LG2	71.937	+/+	S	Chromosome 5	AT5G45890	senescence-associated gene 12	18613239-18614963 FORWARD LENGTH=1306	396	3e-109	0.89	0	178	494	18613980	18614295	18	15	88	80	48	67	AC	Transversion
EdiCtg14294pos89	LG2	72.254	+/-	S	Chromosome 5	AT5G45940	nudix hydrolase homolog 11	18629562-18630691 REVERSE LENGTH=866	551	6e-156	0.85	0.02	1	534	18630137	18629602	37	30	142	147	75	98	CT	Transition
EdiCtg41616pos113	LG2	72.897	+/+	S	Chromosome 5	AT5G46200	carboxyl-terminal proteinase-like protein (DUF239)	18727802-18730331 REVERSE LENGTH=1559	171	2e-41	0.85	0.02	294	460	18728043	18728210	11	11	53	43	33	15		NoHit_for_SNP
EdiCtg49088pos105	LG2	73.001	+/-	S	Chromosome 5	AT5G46210	cullin4	18731371-18736815 REVERSE LENGTH=2739	261	1e-68	0.82	0.05	237	561	18735968	18735652	22	22	83	88	41	57	G-	Insertion
EdiCtg63193pos69	LG2	73.529	+/+	S	Chromosome 5	AT5G46420	16S rRNA processing protein RimM family	18829436-18833060 FORWARD LENGTH=2692	274	2e-72	0.92	0.01	1	196	18832747	18832943	7	8	51	66	28	36	AG	Transition
EdiCtg20813pos194	LG2	73.635	+/+	N	Chromosome 3	AT3G13640	RNAse l inhibitor protein 1	4458389-4461844 REVERSE LENGTH=2380	182	1e-44	0.78	0.08	237	562	4458748	4459056	17	29	73	80	54	51		NoHit_for_SNP
EdiCtg4872pos197	LG2	74.294	+/+	S	Chromosome 5	AT5G46710	PLATZ transcription factor family protein	18952616-18954692 REVERSE LENGTH=1280	60	4e-08	0.78	0.12	158	271	18952700	18952799	7	4	33	32	17	7	AC	Transversion
EdiCtg37496pos336	LG2	74.506	+/+	S	Chromosome 5	AT5G46790	PYR1-like 1	18983738-18984923 REVERSE LENGTH=1122	459	4e-128	0.83	0.02	13	521	18984172	18984692	33	44	98	124	116	94	AC	Transversion
EdiCtg22408pos388	LG2	74.609	+/+	S	Chromosome 5	AT5G47020	MraZ	19081458-19090104 FORWARD LENGTH=4975	182	9e-45	0.77	0.15	93	481	19081471	19081853	17	15	87	125	63	47		NoHit_for_SNP
EdiCtg34369pos101	LG2	74.714	+/-	S	Chromosome 5				69	7e-11	0.86	0.06	10	74	19124507	19124445	2	3	25	16	11	5		NoHit_for_SNP
EdiCtg149pos202	LG2	75.03	+/+	N	Chromosome 5	AT5G47780	galacturonosyltransferase 4	19347874-19350976 FORWARD LENGTH=2427	180	2e-44	0.77	0.11	5	385	19348106	19348477	26	24	46	138	76	45	AG	Transition
EdiCtg25091pos57	LG3	0	+/-	N	Chromosome 1	AT1G01620	plasma membrane intrinsic protein 1C	225665-227543 REVERSE LENGTH=1549	342	4e-93	0.84	0.05	34	398	226346	225969	15	28	73	106	71	69	-T	Deletion
EdiCtg17994pos64	LG3	0	+/+	S	Chromosome 1	AT1G01695	Phosphatidylinositol N-acetyglucosaminlytransferase subunit P-like protein	252626-254530 FORWARD LENGTH=1658	100	5e-21	0.89	0	35	115	254007	254087	5	4	28	18	8	18	GA	Transition
EdiCtg55081pos50	LG3	0.104	+/-	S	Chromosome 1	AT1G01490	Heavy metal transport/detoxification superfamily protein	180017-182534 REVERSE LENGTH=1907	137	2e-31	0.88	0	337	449	181450	181338	4	9	34	32	15	19		NoHit_for_SNP
EdiCtg12627pos53	LG3	0.312	+/+	S	Chromosome 1	AT1G01340	cyclic nucleotide gated channel 10	132328-135322 REVERSE LENGTH=2411	283	2e-75	0.93	0	265	456	132817	133008	8	5	51	43	34	51	CA	Transversion
EdiCtg15218pos86	LG3	1.785	+/-	S	Chromosome 1	AT1G01040	dicer-like 1	23416-31120 FORWARD LENGTH=5877	584	6e-166	0.86	0.02	3	540	30220	29676	40	26	144	132	109	86		NoHit_for_SNP
EdiCtg21001pos60	LG3	2.202	+/-	N	Chromosome 1	AT1G02390	glycerol-3-phosphate acyltransferase 2	480650-483373 FORWARD LENGTH=2074	741	0	0.9	0	3	565	482850	482288	33	21	140	142	97	130	GA	Transition
EdiCtg72752pos61	LG3	2.723	+/+	S	Chromosome 1	AT1G02530	P-glycoprotein 12	529679-534677 FORWARD LENGTH=4221	411	6e-114	0.91	0	1	309	526902	527210	20	9	63	90	51	76	GA	Transition
EdiCtg72752pos100	LG3	2.723	+/+	S	Chromosome 1	AT1G02520	P-glycoprotein 11	524087-528913 FORWARD LENGTH=4052	263	2e-69	0.84	0.02	1	273	527122	527390	27	10	56	80	38	57	AT	Transversion
EdiCtg51010pos80	LG3	2.931	+/+	S	Chromosome 1	AT1G02690	importin alpha isoform 6	584260-587219 FORWARD LENGTH=1940	459	4e-128	0.83	0.03	7	528	586383	586915	40	36	140	124	74	105	AC	Transversion
EdiCtg31227pos81	LG3	3.035	+/-	N	Chromosome 1	AT1G03180	non-structural protein	773411-775344 FORWARD LENGTH=1079	235	7e-61	0.85	0.04	1	236	773690	773445	11	17	66	46	40	56		NoHit_for_SNP
EdiCtg28463pos105	LG3	3.556	+/-	N	Chromosome 1	AT1G03620	ELMO/CED-12 family protein	904214-907151 REVERSE LENGTH=1275	259	4e-68	0.77	0.08	94	561	905015	904525	36	36	120	141	53	73	AT	Transversion
EdiCtg83221pos94	LG3	3.972	+/+	S	Chromosome 1	AT1G03750	switch 2	937826-941162 FORWARD LENGTH=2777	750	0	0.9	0	3	573	939136	939706	27	28	158	133	92	133	AG	Transition
EdiCtg19045pos260	LG3	4.284	+/-	S	Chromosome 1	AT1G03860	prohibitin 2	979308-981868 REVERSE LENGTH=1355	710	0	0.9	0.02	2	553	980170	979618	21	26	143	138	102	118	AG	Transition
EdiCtg35744pos78	LG3	4.492	+/+	S	Chromosome 1	AT1G04080	Tetratricopeptide repeat (TPR)-like superfamily protein	1051534-1056765 FORWARD LENGTH=2791	296	3e-79	0.79	0.07	77	552	1052110	1052595	30	41	94	158	67	73	AT	Transversion
EdiCtg86624pos56	LG3	4.597	+/+	S	Chromosome 1	AT1G04130	Tetratricopeptide repeat (TPR)-like superfamily protein	1073600-1075374 FORWARD LENGTH=1027	320	2e-86	0.84	0.03	110	442	1073641	1073965	23	19	80	85	50	67	AT	Transversion
EdiCtg27144pos88	LG3	5.662	+/-	S	Chromosome 1	AT1G04340	HR-like lesion-inducing protein-like protein	1162905-1164861 REVERSE LENGTH=1044	174	1e-42	0.78	0.07	1	298	1163407	1163122	25	19	62	95	41	39		NoHit_for_SNP
EdiCtg14736pos109	LG3	6.188	+/-	S	Chromosome 1	AT1G04470	hypothetical protein (DUF810)	1210924-1214841 REVERSE LENGTH=3611	435	5e-121	0.85	0.03	3	423	1212324	1211903	25	26	108	101	85	71	CA	Transversion
EdiCtg74405pos53	LG3	6.501	+/+	S	Chromosome 1	AT1G04540	Calcium-dependent lipid-binding (CaLB domain) family protein	1236754-1239199 FORWARD LENGTH=2446	636	0	0.87	0	1	554	1237469	1238022	41	29	127	134	110	113	GA	Transition
EdiCtg73200pos60	LG3	6.605	+/-	S	Chromosome 1	AT1G04560	AWPM-19-like family protein	1244947-1246059 FORWARD LENGTH=855	167	5e-41	0.92	0	1	117	1245181	1245065	2	7	35	31	24	18	GC	Transversion
EdiCtg23451pos151	LG3	7.442	+/-	S	Chromosome 1	AT1G04790	RING/U-box superfamily protein	1344989-1348868 FORWARD LENGTH=2751	263	1e-69	0.87	0.01	1	229	1346626	1346398	15	12	47	70	50	34	GA	Transition
EdiCtg73445pos428	LG3	7.546	+/+	S	Chromosome 1	AT1G04870	protein arginine methyltransferase 10	1373234-1375821 REVERSE LENGTH=1626	326	4e-88	0.91	0.01	172	411	1375377	1375615	11	7	46	61	60	53		NoHit_for_SNP
EdiCtg69776pos442	LG3	7.65	+/+	S	Chromosome 1	AT1G04945	HIT-type Zinc finger family protein	1400908-1403112 FORWARD LENGTH=1626	213	3e-54	0.85	0	331	538	1400979	1401187	16	14	49	47	40	42		NoHit_for_SNP
EdiCtg45375pos96	LG3	8.18	+/-	S	Chromosome 1	AT1G05170	Galactosyltransferase family protein	1491111-1494248 REVERSE LENGTH=2221	318	5e-86	0.91	0	5	242	1493250	1493013	7	15	63	60	37	56		NoHit_for_SNP
EdiCtg28832pos138	LG3	8.392	+/+	S	Chromosome 1	AT1G05205	hexokinase-1 protein	1509103-1510341 REVERSE LENGTH=617	97	1e-19	0.79	0.08	3	151	1509330	1509483	13	7	36	43	21	25		NoHit_for_SNP
EdiCtg4236pos61	LG3	8.497	+/-	N	Chromosome 4	AT4G34880	Amidase family protein	16615541-16617586 FORWARD LENGTH=1571	420	2e-116	0.82	0.04	56	558	16616714	16616206	41	32	126	107	101	89	TA	Transversion
EdiCtg72403pos91	LG3	8.925	+/-	S	Chromosome 1	AT1G05360	vacuole membrane-like protein	1564565-1567508 FORWARD LENGTH=1990	516	2e-145	0.84	0.04	37	561	1567435	1566898	32	33	156	134	86	81	-G	Deletion
EdiCtg16045pos95	LG3	9.685	+/-	S	Chromosome 1	AT1G05430	hypothetical protein	1594053-1595923 REVERSE LENGTH=1176	285	7e-76	0.81	0.05	1	360	1594424	1594063	22	29	100	100	51	50		NoHit_for_SNP
EdiCtg11847pos112	LG3	9.79	+/-	S	Chromosome 1	AT1G05570	callose synthase 1	1647706-1659437 REVERSE LENGTH=6108	272	3e-72	0.82	0.09	4	338	1650808	1650453	16	19	94	85	53	63	AC	Transversion
EdiCtg35804pos394	LG3	9.895	+/+	S	Chromosome 1	AT1G05630	Endonuclease/exonuclease/phosphatase family protein	1682376-1687363 FORWARD LENGTH=3825	584	6e-166	0.88	0.03	60	564	1683325	1683835	21	25	121	149	66	117	AT	Transversion
EdiCtg100122pos51	LG3	10.328	+/-	S	Chromosome 1				56	1e-07	0.83	0	1	63	1760084	1760022	5	6	25	8	13	6		NoHit_for_SNP
EdiCtg2056pos52	LG3	10.432	+/+	S	Chromosome 1	AT1G05894	hypothetical protein	1784736-1786326 FORWARD LENGTH=1591	601	6e-171	0.87	0.03	20	565	1784780	1785315	28	26	153	138	85	102	AC	Transversion
EdiCtg26325pos326	LG3	10.984	+/-	S	Chromosome 1	AT1G06080	delta 9 desaturase 1	1843568-1846302 FORWARD LENGTH=1335	265	9e-70	0.9	0	37	242	1846097	1845892	14	7	59	42	52	32		NoHit_for_SNP
EdiCtg37560pos100	LG3	12.025	+/-	S	Chromosome 1	AT5G25230	Ribosomal protein S5/Elongation factor G/III/V family protein	8739709-8743754 FORWARD LENGTH=3082	231	3e-60	0.87	0.06	1	205	1903803	1903591	9	7	61	52	32	42		NoHit_for_SNP
EdiCtg6676pos107	LG3	12.342	+/-	S	Chromosome 1	AT1G06590	anaphase-promoting complex subunit	2016306-2024749 REVERSE LENGTH=3193	385	7e-106	0.83	0.07	122	537	2021206	2020763	20	22	102	132	66	72		NoHit_for_SNP
EdiCtg2147pos76	LG3	12.449	+/+	S	Chromosome 1	AT1G06900	Insulinase (Peptidase family M16) family protein	2114765-2120745 REVERSE LENGTH=3575	285	7e-76	0.88	0.03	2	244	2119132	2119377	12	11	86	58	33	41		NoHit_for_SNP
EdiCtg25191pos110	LG3	12.449	+/+	S	Chromosome 1	AT1G06950	translocon at the inner envelope membrane of chloroplasts 110	2130053-2135703 REVERSE LENGTH=3441	479	2e-134	0.92	0.01	1	340	2130814	2131153	12	13	60	114	83	57	AT	Transversion
EdiCtg33102pos254	LG3	12.657	+/-	S	Chromosome 1	AT1G07050	CCT motif family protein	2164188-2165261 REVERSE LENGTH=855	545	3e-154	0.87	0.05	9	496	2164956	2164477	19	20	151	113	59	110	GT	Transversion
EdiCtg20395pos102	LG3	13.494	+/+	N	Chromosome 1	AT1G07510	FTSH protease 10	2304435-2312399 FORWARD LENGTH=6715	588	5e-167	0.87	0.04	1	525	2309004	2309529	26	24	139	115	88	124	AT	Transversion
EdiCtg14707pos86	LG3	13.598	+/-	S	Chromosome 1	AT1G07550	Leucine-rich repeat protein kinase family protein	2322543-2326570 REVERSE LENGTH=2819	279	3e-74	0.86	0.02	220	484	2325590	2325326	17	15	74	59	46	51	AT	Transversion
EdiCtg29049pos57	LG3	13.701	+/+	S	Chromosome 1	AT1G07570	Protein kinase superfamily protein	2331186-2333738 REVERSE LENGTH=1702	630	8e-180	0.88	0.03	1	534	2331238	2331788	30	18	136	138	124	87	AG	Transition
EdiCtg29052pos58	LG3	14.118	+/-	S	Chromosome 1	AT1G07640	Dof-type zinc finger DNA-binding family protein	2353052-2355987 REVERSE LENGTH=2840	599	2e-170	0.87	0.03	1	545	2355693	2355146	36	23	137	114	131	98	GA	Transition
EdiCtg84049pos70	LG3	14.847	+/+	S	Chromosome 1	AT1G07750	RmlC-like cupins superfamily protein	2403992-2406049 REVERSE LENGTH=1565	292	3e-78	0.92	0	84	289	2405663	2405868	6	10	55	46	50	39	AC	Transversion
EdiCtg73233pos76	LG3	15.066	+/+	S	Chromosome 1	AT1G07660	Histone superfamily protein	2368833-2369735 FORWARD LENGTH=722	460	7e-129	0.93	0	36	353	2369207	2369524	11	12	82	60	56	97	CA	Transversion
EdiCtg57707pos372	LG3	15.263	+/+	S	Chromosome 1				106	5e-22	0.81	0.06	364	497	2406741	2406883	6	12	38	24	28	26		NoHit_for_SNP
EdiCtg33800pos440	LG3	15.575	+/-	S	Chromosome 1	AT1G08065	alpha carbonic anhydrase 5	2511647-2513454 REVERSE LENGTH=1088	150	3e-35	0.75	0.06	13	350	2512069	2511730	27	37	95	92	40	37	AT	Transversion
EdiCtg78994pos59	LG3	16.307	+/+	S	Chromosome 1	AT1G08220	ATPase complex subunit	2581303-2583321 REVERSE LENGTH=1134	305	5e-82	0.86	0	138	416	2582339	2582617	22	16	84	62	49	46		NoHit_for_SNP
EdiCtg56122pos309	LG3	16.515	+/+	S	Chromosome 1	AT1G08290	WIP domain protein 3	2609996-2613377 REVERSE LENGTH=1895	259	4e-68	0.86	0.07	310	559	2610011	2610256	6	12	96	54	40	31	AG	Transition
EdiCtg2083pos123	LG3	17.568	+/+	S	Chromosome 1	AT1G08340	Rho GTPase activating protein with PAK-box/P21-Rho-binding domain-containing protein	2630891-2632871 FORWARD LENGTH=1615	222	3e-57	0.86	0.06	83	295	2632494	2632707	11	7	62	48	24	55	CA	Transversion
EdiCtg73561pos68	LG3	18.193	+/-	S	Chromosome 1	AT1G08490	chloroplastic NIFS-like cysteine desulfurase	2685659-2688658 REVERSE LENGTH=1824	248	9e-65	0.9	0.01	140	331	2688127	2687938	9	8	51	56	30	36	AG	Transition
EdiCtg46707pos102	LG3	18.297	+/-	S	Chromosome 1	AT1G08620	Transcription factor jumonji (jmj) family protein / zinc finger (C5HC2 type) family protein	2736854-2743881 FORWARD LENGTH=4426	636	0	0.87	0.01	1	565	2741491	2740930	45	25	143	158	119	72	AG	Transition
EdiCtg77720pos60	LG3	18.609	+/+	S	Chromosome 1	AT1G08760	GPI-anchored adhesin-like protein%2C putative (DUF936)	2805044-2808623 FORWARD LENGTH=2895	263	3e-69	0.82	0.1	1	310	2808322	2808650	13	11	86	99	46	47		NoHit_for_SNP
EdiCtg95705pos111	LG3	19.872	+/+	S	Chromosome 1	AT1G08920	ERD (early response to dehydration) six-like 1	2867271-2870230 FORWARD LENGTH=1565	486	2e-136	0.85	0.04	33	517	2867816	2868300	21	31	104	177	64	77	AT	Transversion
EdiCtg87897pos445	LG3	20.08	+/-	S	Chromosome 1	AT1G08930	Major facilitator superfamily protein	2873300-2877261 FORWARD LENGTH=2077	169	8e-41	0.76	0.09	10	373	2873719	2873368	23	32	61	131	50	44		NoHit_for_SNP
EdiCtg12755pos389	LG3	20.5	+/-	S	Chromosome 1	AT1G09050	arginine-glutamic acid dipeptide repeat protein	2918010-2920919 FORWARD LENGTH=2833	145	1e-33	0.86	0.05	1	133	2918158	2918021	6	6	37	35	32	16		NoHit_for_SNP
EdiCtg11129pos416	LG3	20.604	+/-	S	Chromosome 1	AT1G09170	P-loop nucleoside triphosphate hydrolases superfamily protein with CH (Calponin Homology) domain-containing protein	2956333-2962207 REVERSE LENGTH=3593	593	1e-168	0.86	0.04	1	550	2957735	2957169	30	26	159	130	110	92	-A	Deletion
EdiCtg86107pos106	LG3	22.5	+/+	N	Chromosome 1	AT1G09890	Rhamnogalacturonate lyase family protein	3214237-3217538 REVERSE LENGTH=1899	315	6e-85	0.87	0.03	107	389	3215763	3216036	14	13	85	71	46	45	AT	Transversion
EdiCtg1959pos206	LG3	22.813	+/-	S	Chromosome 1	AT1G09960	sucrose transporter 4	3243986-3247216 FORWARD LENGTH=2217	752	0	0.92	0.01	1	529	3245659	3245128	22	16	172	119	115	85	CA	Transversion
EdiCtg16010pos364	LG3	23.125	+/-	S	Chromosome 1	AT1G09970	Leucine-rich receptor-like protein kinase family protein	3252317-3255654 FORWARD LENGTH=3251	627	1e-178	0.87	0.01	1	554	3253381	3252825	36	33	144	123	109	109	AG	Transition
EdiCtg32825pos178	LG3	23.751	+/+	S	Chromosome 1	AT1G10180	LOW protein: exocyst complex component-like protein	exocyst complex component-like protein	725	0	0.9	0.01	1	566	3339411	3339976	33	19	157	152	109	93		NoHit_for_SNP
EdiCtg63458pos58	LG3	24.063	+/+	S	Chromosome 1	AT1G10270	glutamine-rich protein 23	3363432-3366493 FORWARD LENGTH=3062	296	3e-79	0.8	0.07	107	538	3363310	3363737	27	31	95	111	117	33	AT	Transversion
EdiCtg78686pos59	LG3	24.167	+/+	S	Chromosome 1	AT1G10290	dynamin-like protein 6	3370402-3377463 FORWARD LENGTH=3460	329	3e-89	0.83	0.05	197	563	3376010	3376389	22	24	83	120	54	61	-A	Deletion
EdiCtg68612pos293	LG3	24.271	+/+	S	Chromosome 1	AT1G10390	Nucleoporin autopeptidase	3407024-3412838 REVERSE LENGTH=3666	512	3e-144	0.84	0.07	22	561	3409275	3409852	27	29	180	110	91	103	-A	Deletion
EdiCtg50699pos96	LG3	24.792	+/+	S	Chromosome 1	AT1G10490	GNAT acetyltransferase (DUF699)	3453228-3459925 FORWARD LENGTH=3148	632	2e-180	0.87	0.01	10	561	3457746	3458297	31	31	118	172	99	97	AT	Transversion
EdiCtg67950pos59	LG3	25.524	+/+	S	Chromosome 1	AT1G10630	ADP-ribosylation factor A1F	3512761-3514777 REVERSE LENGTH=1303	104	2e-21	0.76	0.08	1	230	3514582	3514823	13	27	70	55	29	32	AG	Transition
EdiCtg9172pos268	LG3	25.628	+/+	S	Chromosome 1				141	2e-32	0.79	0.11	309	536	3522359	3522571	9	14	38	86	30	31	-C	Deletion
EdiCtg83419pos51	LG3	25.731	+/-	S	Chromosome 1	AT1G10660	transmembrane protein	3532473-3535137 FORWARD LENGTH=1631	313	2e-84	0.83	0.02	2	354	3534494	3534138	31	25	112	77	42	65		NoHit_for_SNP
EdiCtg531pos230	LG3	26.463	+/+	S	Chromosome 1	AT1G10850	Leucine-rich repeat protein kinase family protein	3611490-3614613 FORWARD LENGTH=3000	514	6e-145	0.89	0	5	414	3612870	3613279	25	19	112	64	79	111	AG	Transition
EdiCtg21186pos91	LG3	26.567	+/+	S	Chromosome 1	AT1G10930	DNA helicase (RECQl4A)	3647876-3655685 REVERSE LENGTH=4029	292	3e-78	0.82	0.05	1	362	3651674	3652024	21	26	106	87	50	57	AC	Transversion
EdiCtg1165pos56	LG3	26.984	+/-	S	Chromosome 1	AT1G11240	ribosomal RNA-processing protein	3766754-3769799 REVERSE LENGTH=2372	433	2e-120	0.83	0.04	18	501	3767360	3766861	40	28	133	120	63	99	CA	Transversion
EdiCtg88312pos439	LG3	26.984	+/-	N	Chromosome 4	AT4G33400	Vacuolar import/degradation%2C Vid27-related protein	16077898-16080721 REVERSE LENGTH=2540	508	4e-143	0.85	0.05	29	522	16080139	16079639	29	22	142	114	67	112		NoHit_for_SNP
EdiCtg66161pos107	LG3	27.192	+/-	N	Chromosome 1	AT1G61350	ARM repeat superfamily protein	22633774-22636101 FORWARD LENGTH=2328	399	2e-110	0.8	0.02	3	550	22635504	22634954	52	50	143	124	122	54	AG	Transition
EdiCtg69856pos407	LG3	27.504	+/+	N	Chromosome 1	AT1G11410	S-locus lectin protein kinase family protein	3841277-3844479 FORWARD LENGTH=2742	355	5e-97	0.89	0.01	1	287	3842789	3843077	13	17	74	81	51	51		NoHit_for_SNP
EdiCtg3951pos64	LG3	29.179	+/+	S	Chromosome 1	AT1G11730	Galactosyltransferase family protein	3957284-3960464 FORWARD LENGTH=1695	505	5e-142	0.83	0.03	7	552	3958254	3958811	43	34	158	147	69	93		NoHit_for_SNP
EdiCtg10438pos164	LG3	29.282	+/-	S	Chromosome 1				110	5e-23	0.8	0.09	3	162	4011283	4011134	11	7	53	34	27	16	AT	Transversion
EdiCtg14077pos53	LG3	29.282	+/+	S	Chromosome 1	AT1G11910	aspartic proteinase A1	4016712-4020765 REVERSE LENGTH=2730	67	3e-10	0.79	0.03	306	410	4020512	4020617	8	12	40	21	18	5		NoHit_for_SNP
EdiCtg81437pos481	LG3	29.595	+/-	S	Chromosome 1	AT1G12000	Phosphofructokinase family protein	4049896-4053871 REVERSE LENGTH=2108	309	4e-83	0.8	0.05	1	432	4053946	4053504	31	38	98	97	82	81	AG	Transition
EdiCtg85414pos447	LG3	30.011	+/+	S	Chromosome 1	AT1G12020	hypothetical protein	4061363-4063549 REVERSE LENGTH=2187	544	1e-153	0.85	0.01	1	527	4062804	4063326	47	24	113	137	92	109	AG	Transition
EdiCtg112739pos59	LG3	30.115	+/-	S	Chromosome 1	AT1G12070	Immunoglobulin E-set superfamily protein	4078547-4080236 REVERSE LENGTH=1168	254	2e-66	0.86	0.02	239	480	4080143	4079907	15	14	80	43	30	55	AG	Transition
EdiCtg41478pos306	LG3	33.295	+/-	N	Chromosome 1	AT1G12640	MBOAT (membrane bound O-acyl transferase) family protein	4303280-4305907 REVERSE LENGTH=1936	427	1e-118	0.85	0.05	144	558	4305142	4304718	20	23	105	127	51	84	AC	Transversion
EdiCtg91957pos72	LG3	33.399	+/+	S	Chromosome 1				154	1e-36	0.79	0.06	147	378	4322461	4322688	17	18	90	35	39	24	AC	Transversion
EdiCtg39181pos231	LG3	33.503	+/-	S	Chromosome 1	AT1G12750	RHOMBOID-like protein 6	4344985-4346945 REVERSE LENGTH=1180	311	1e-83	0.84	0.04	9	341	4347205	4346867	23	19	91	110	46	40	AT	Transversion
EdiCtg73195pos109	LG3	33.607	+/+	S	Chromosome 1	AT1G12820	auxin signaling F-box 3	4368760-4371298 REVERSE LENGTH=2234	418	5e-116	0.88	0	2	360	4370428	4370785	28	15	86	84	88	57	GA	Transition
EdiCtg20859pos91	LG3	33.815	+/+	S	Chromosome 1	AT1G13030	sphere organelles protein-like protein	4444043-4447412 REVERSE LENGTH=2202	243	4e-63	0.86	0.02	293	515	4447005	4447230	15	11	71	50	32	43	AG	Transition
EdiCtg68427pos60	LG3	34.024	+/+	S	Chromosome 1	AT1G13110	cytochrome P450%2C family 71 subfamily B%2C polypeptide 7	4467094-4469033 FORWARD LENGTH=1869	743	0	0.91	0	1	558	4467301	4467858	28	24	147	136	113	110	AG	Transition
EdiCtg38811pos421	LG3	35.753	+/+	N	Chromosome 1	AT1G13460	Protein phosphatase 2A regulatory B subunit family protein	4615767-4618449 FORWARD LENGTH=2117	411	1e-113	0.93	0.01	278	559	4617814	4618096	5	12	91	78	39	56	AC	Transversion
EdiCtg76093pos144	LG3	36.866	+/-	N	Chromosome 5	AT5G43690	P-loop containing nucleoside triphosphate hydrolases superfamily protein	17546112-17547485 FORWARD LENGTH=1374	93	2e-18	0.85	0.05	9	103	17546358	17546263	6	4	18	33	14	18		NoHit_for_SNP
EdiCtg76093pos89	LG3	36.866	+/+	N	Chromosome 5	AT5G43690	P-loop containing nucleoside triphosphate hydrolases superfamily protein	17546112-17547485 FORWARD LENGTH=1374	93	2e-18	0.85	0.05	168	262	17546263	17546358	6	4	33	18	18	14	AG	Transition
EdiCtg83137pos113	LG3	37.492	+/-	S	Chromosome 1	AT1G13770	root UVB sensitive protein (Protein of unknown function%2C DUF647)	4721574-4724515 FORWARD LENGTH=1745	189	4e-47	0.8	0.13	2	317	4722214	4721937	15	8	99	51	61	42	A-	Insertion
EdiCtg41282pos62	LG3	37.7	+/-	S	Chromosome 1	AT1G13980	sec7 domain-containing protein	4788550-4794654 FORWARD LENGTH=4844	887	0	0.95	0	1	558	4792841	4792284	13	13	160	145	115	112	GA	Transition
EdiCtg5277pos68	LG3	37.804	+/-	S	Chromosome 1	AT1G14020	O-fucosyltransferase family protein	4802720-4805375 FORWARD LENGTH=1974	124	2e-27	0.79	0.12	114	320	4802852	4802649	10	9	70	48	23	32		NoHit_for_SNP
EdiCtg73494pos154	LG3	38.116	+/+	S	Chromosome 1				99	7e-20	0.84	0.03	228	333	4877451	4877553	8	6	33	27	18	11	GA	Transition
EdiCtg89715pos336	LG3	38.22	+/-	S	Chromosome 1	AT1G66580	senescence associated gene 24	24839090-24840806 FORWARD LENGTH=1151	204	2e-51	0.87	0.03	4	183	4888672	4888488	6	13	44	44	46	27		NoHit_for_SNP
EdiCtg56557pos170	LG3	39.694	+/-	N	Chromosome 1				134	2e-30	0.79	0.06	190	408	5066010	5065804	17	16	70	59	13	31	AT	Transversion
EdiCtg66383pos348	LG3	39.797	+/+	S	Chromosome 1	AT1G14810	semialdehyde dehydrogenase family protein	5102424-5104850 REVERSE LENGTH=1605	342	4e-93	0.86	0.02	1	326	5102769	5103095	21	19	97	82	60	44		NoHit_for_SNP
EdiCtg74071pos448	LG3	39.891	+/+	S	Chromosome 1	AT1G14900	high mobility group A	5138116-5139467 REVERSE LENGTH=1278	418	7e-116	0.84	0.04	38	479	5138852	5139299	32	23	93	107	73	108	AG	Transition
EdiCtg33080pos364	LG3	40.529	+/+	S	Chromosome 1	AT1G15050	indole-3-acetic acid inducible 34	5181991-5183413 REVERSE LENGTH=993	187	2e-46	0.92	0	211	341	5183098	5183228	5	5	40	29	18	34	AG	Transition
EdiCtg35536pos477	LG3	41.366	+/+	N	Chromosome 1	AT1G15530	Concanavalin A-like lectin protein kinase family protein	5339961-5341931 REVERSE LENGTH=1971	446	3e-124	0.82	0.08	1	542	5341474	5342044	37	23	143	103	63	165	AC	Transversion
EdiCtg11370pos244	LG3	42.308	+/+	S	Chromosome 1				102	8e-21	0.74	0.1	1	315	5442721	5443026	28	26	106	44	37	54	AG	Transition
EdiCtg82473pos184	LG3	42.516	+/-	S	Chromosome 1	AT1G15960	NRAMP metal ion transporter 6	5481665-5486105 REVERSE LENGTH=3160	372	5e-102	0.82	0.09	7	496	5484770	5484300	20	28	110	160	64	76	AC	Transversion
EdiCtg18395pos191	LG3	42.828	+/+	S	Chromosome 1	AT1G16380	Cation/hydrogen exchanger family protein	5598411-5601367 REVERSE LENGTH=2400	608	4e-173	0.87	0	28	569	5599889	5600430	42	29	159	128	83	101	AC	Transversion
EdiCtg42895pos75	LG3	42.932	+/-	S	Chromosome 1	AT1G16390	organic cation/carnitine transporter 3	5602786-5604770 FORWARD LENGTH=1985	252	6e-66	0.87	0	210	438	5604479	5604250	19	11	71	42	64	22	AG	Transition
EdiCtg19701pos460	LG3	42.932	+/+	S	Chromosome 1	AT1G16480	Tetratricopeptide repeat (TPR)-like superfamily protein	5625702-5629013 REVERSE LENGTH=3312	776	0	0.92	0	1	558	5628059	5628616	27	19	168	124	154	66	AG	Transition
EdiCtg3039pos100	LG3	43.036	+/+	S	Chromosome 1	AT1G16630	transmembrane protein	5681973-5684909 REVERSE LENGTH=2937	185	3e-46	0.83	0.04	5	205	5684355	5684564	11	15	42	63	33	37	GC	Transversion
EdiCtg47859pos57	LG3	43.247	+/-	S	Chromosome 1	AT1G16780	Inorganic H pyrophosphatase family protein	5739468-5744636 REVERSE LENGTH=2793	276	4e-73	0.84	0.05	82	379	5743795	5743489	19	17	67	75	51	66		NoHit_for_SNP
EdiCtg20315pos210	LG3	43.567	+/+	S	Chromosome 1	AT1G36622	transmembrane protein	13835620-13836954 REVERSE LENGTH=1051	222	6e-57	0.89	0.01	378	557	5829827	5830007	8	11	43	54	24	40	AT	Transversion
EdiCtg39219pos398	LG3	43.993	+/-	S	Chromosome 1	AT1G17147	VQ motif-containing protein	5863109-5864059 REVERSE LENGTH=951	237	2e-61	0.84	0.04	294	542	5864054	5863808	12	18	84	49	40	40		NoHit_for_SNP
EdiCtg1049pos58	LG3	44.098	+/-	S	Chromosome 1	AT1G17220	Translation initiation factor 2%2C small GTP-binding protein	5885007-5890500 FORWARD LENGTH=3792	420	2e-116	0.85	0.07	1	412	5887621	5887183	16	19	144	86	81	64	CA	Transversion
EdiCtg84958pos101	LG3	44.205	+/+	S	Chromosome 1	AT1G17380	jasmonate-zim-domain protein 5	5955483-5957255 REVERSE LENGTH=1348	222	3e-57	0.88	0.02	22	208	5956245	5956429	9	9	46	53	40	27		NoHit_for_SNP
EdiCtg56928pos105	LG3	44.644	+/+	S	Chromosome 1	AT1G17470	developmentally regulated G-protein 1	6002959-6006405 FORWARD LENGTH=1522	191	2e-47	0.77	0.1	168	550	6003717	6004110	27	27	80	134	51	49		NoHit_for_SNP
EdiCtg40833pos102	LG3	45.654	+/+	N	Chromosome 1	AT1G18420	aluminum activated malate transporter family protein	6343733-6345689 FORWARD LENGTH=1497	575	4e-163	0.85	0.02	1	560	6345041	6345607	28	43	162	100	105	119	AC	Transversion
EdiCtg42261pos431	LG3	45.759	+/-	N	Chromosome 1	AT1G18450	actin-related protein 4	6348048-6352010 FORWARD LENGTH=1721	520	2e-146	0.84	0.06	1	547	6349119	6348577	22	32	169	131	98	76		NoHit_for_SNP
EdiCtg27246pos65	LG3	46.308	+/-	N	Chromosome 1	AT1G19180	jasmonate-zim-domain protein 1	6622114-6623620 FORWARD LENGTH=1507	200	3e-50	0.93	0	244	381	6622991	6622854	3	7	34	38	29	27		NoHit_for_SNP
EdiCtg77767pos113	LG3	46.502	+/-	N	Chromosome 1	AT1G18850	hypothetical protein	6504677-6506542 REVERSE LENGTH=1703	645	0	0.88	0.01	3	560	6505464	6504910	36	30	133	148	89	119	AG	Transition
EdiCtg70616pos60	LG3	48.152	+/-	N	Chromosome 1	AT1G19370	membrane protein	6692724-6695055 REVERSE LENGTH=2332	375	4e-103	0.8	0.08	1	535	6694945	6694432	30	34	124	146	92	77	AC	Transversion
EdiCtg14291pos198	LG3	48.577	+/+	S	Chromosome 1	AT1G19540	NmrA-like negative transcriptional regulator family protein	6765653-6767030 FORWARD LENGTH=878	551	7e-156	0.86	0.04	3	519	6766514	6767037	26	29	138	141	90	87	G-	Insertion
EdiCtg45208pos219	LG3	48.786	+/-	S	Chromosome 1	AT1G19780	cyclic nucleotide gated channel 8	6833885-6835837 REVERSE LENGTH=1701	623	1e-177	0.88	0.03	1	545	6835245	6834715	27	24	143	143	86	107	AT	Transversion
EdiCtg64059pos332	LG3	48.89	+/-	S	Chromosome 1				78	1e-13	0.9	0.06	326	383	6863250	6863189	1	1	18	17	6	15		NoHit_for_SNP
EdiCtg10173pos100	LG3	49.594	+/+	N	Chromosome 1				62	6e-09	0.97	0	233	268	9796608	9796643	1	0	8	15	6	6		NoHit_for_SNP
EdiCtg90674pos340	LG3	49.625	+/-	N	Chromosome 1	AT1G48910	Flavin-containing monooxygenase family protein	18091681-18093878 FORWARD LENGTH=1256	156	6e-37	0.84	0	1	162	18092211	18092050	19	7	40	34	48	14		NoHit_for_SNP
EdiCtg90674pos281	LG3	49.671	+/-	N	Chromosome 1	AT1G48910	Flavin-containing monooxygenase family protein	18091681-18093878 FORWARD LENGTH=1256	156	6e-37	0.84	0	1	162	18092211	18092050	19	7	40	34	48	14		NoHit_for_SNP
EdiCtg35668pos88	LG3	49.728	+/-	N	Chromosome 1	AT1G51880	root hair specific 6	19270193-19274068 REVERSE LENGTH=2619	446	3e-124	0.82	0.04	1	556	19277485	19276935	35	46	135	158	82	86		NoHit_for_SNP
EdiCtg14283pos450	LG3	49.994	+/-	N	Chromosome 1	AT1G29660	GDSL-like Lipase/Acylhydrolase superfamily protein	10371675-10374005 FORWARD LENGTH=1756	327	1e-88	0.78	0.06	1	549	10373685	10373112	38	53	141	136	85	90		NoHit_for_SNP
EdiCtg70347pos427	LG3	50.249	+/-	N	Chromosome 1	AT1G30410	multidrug resistance-associated protein 13	10739357-10747017 FORWARD LENGTH=4488	296	3e-79	0.82	0.07	1	358	10752561	10752210	20	19	116	69	52	66		NoHit_for_SNP
EdiCtg15085pos249	LG3	50.297	+/+	N	Chromosome 1	AT1G31500	DNAse I-like superfamily protein	11273610-11276594 REVERSE LENGTH=1634	163	3e-39	0.87	0.01	250	392	11275671	11275811	2	14	55	26	17	27	AG	Transition
EdiCtg13267pos196	LG3	50.583	+/-	N	Chromosome 1	AT1G34420	leucine-rich repeat transmembrane protein kinase family protein	12584345-12587778 FORWARD LENGTH=3351	538	5e-152	0.84	0.01	7	561	12586494	12585934	38	43	135	148	78	112		NoHit_for_SNP
EdiCtg19446pos264	LG3	50.874	+/-	N	Chromosome 5	AT5G28040	DNA-binding storekeeper protein-related transcriptional regulator	10037037-10039286 REVERSE LENGTH=2250	111	8e-24	0.88	0.03	58	151	10037551	10037459	4	4	19	46	4	15		NoHit_for_SNP
EdiCtg24233pos423	LG3	51.516	+/-	N	Chromosome 5	AT5G20660	Zn-dependent exopeptidases superfamily protein	6986224-6991088 FORWARD LENGTH=3136	468	7e-131	0.83	0.06	1	559	6987244	6986703	25	41	192	106	107	63	CA	Transversion
EdiCtg10777pos50	LG3	51.951	+/-	N	Chromosome 1	AT1G47550	exocyst complex component sec3A	17457122-17465195 FORWARD LENGTH=4015	686	0	0.89	0.01	1	560	17461946	17461380	32	25	157	145	96	105	AG	Transition
EdiCtg90756pos247	LG3	52.08	+/-	N	Chromosome 1	AT1G21065	secondary thiamine-phosphate synthase enzyme	7374115-7375789 FORWARD LENGTH=894	351	7e-96	0.84	0.07	139	518	7375009	7374620	25	14	136	79	69	49	AC	Transversion
EdiCtg748pos81	LG3	52.436	+/+	N	Chromosome 1	AT1G19850	Transcriptional factor B3 family protein / auxin-responsive factor AUX/IAA-like protein	6886867-6891374 FORWARD LENGTH=3051	477	8e-134	0.89	0	7	387	6889505	6889886	18	22	111	86	63	81	AG	Transition
EdiCtg73286pos86	LG3	54.321	+/-	N	Chromosome 1	AT1G53430	Leucine-rich repeat transmembrane protein kinase	19935163-19941088 FORWARD LENGTH=3843	276	4e-73	0.77	0.07	24	553	19936881	19936328	32	57	164	109	70	89	AG	Transition
EdiCtg1188pos422	LG3	54.887	+/-	N	Chromosome 1	AT1G53600	Tetratricopeptide repeat (TPR)-like superfamily protein	20001263-20003924 FORWARD LENGTH=2467	734	0	0.9	0	3	558	20002145	20001590	30	23	171	131	150	51	GA	Transition
EdiCtg25048pos287	LG3	58.799	+/+	N	Chromosome 1	AT1G55460	DNA/RNA-binding protein Kin17%2C conserved region	20707307-20709027 FORWARD LENGTH=1721	457	1e-127	0.88	0.02	106	494	20707498	20707891	26	15	105	95	65	82	AG	Transition
EdiCtg28216pos272	LG3	59.428	+/+	N	Chromosome 3	AT5G22420	fatty acid reductase 7	7429769-7432825 FORWARD LENGTH=2257	73	6e-12	0.84	0.04	43	118	11014069	11014143	4	5	31	24	6	4		NoHit_for_SNP
EdiCtg53348pos191	LG3	60.057	+/+	N	Chromosome 1	AT1G55730	cation exchanger 5	20831052-20834519 REVERSE LENGTH=1933	455	5e-127	0.82	0.07	1	568	20832325	20832879	25	39	170	112	98	97		NoHit_for_SNP
EdiCtg59383pos196	LG4	0.42	+/+	N	Chromosome 3	AT3G62140	NEFA-interacting nuclear protein	23007083-23008749 FORWARD LENGTH=962	584	6e-166	0.86	0.04	16	559	23008349	23008892	29	25	182	126	93	78	AC	Transversion
EdiCtg61580pos96	LG4	0.628	+/-	N	Chromosome 3	AT3G61820	Eukaryotic aspartyl protease family protein	22879720-22881775 REVERSE LENGTH=2056	228	1e-58	0.76	0.11	10	550	22881892	22881384	34	38	142	124	97	59	TC	Transition
EdiCtg54684pos57	LG4	1.045	+/-	S	Chromosome 3	AT5G28460	Pentatricopeptide repeat (PPR) superfamily protein	10374713-10377379 FORWARD LENGTH=2667	444	1e-123	0.81	0.04	1	565	22771457	22770901	52	35	111	157	100	96	AG	Transition
EdiCtg81281pos108	LG4	1.045	+/-	S	Chromosome 3	AT3G61530	Phosphoenolpyruvate carboxylase family protein	22771405-22773790 REVERSE LENGTH=1737	322	6e-87	0.83	0.06	76	441	22773772	22773407	31	11	101	63	71	78		NoHit_for_SNP
EdiCtg9387pos78	LG4	1.253	+/+	S	Chromosome 3	AT3G61380	Phosphatidylinositol N-acetyglucosaminlytransferase subunit P-like protein	22708769-22711863 REVERSE LENGTH=2475	599	2e-170	0.87	0.04	1	550	22709085	22709632	32	21	142	145	99	99	TA	Transversion
EdiCtg30749pos83	LG4	1.357	+/-	S	Chromosome 3	AT3G61080	Protein kinase superfamily protein	22607099-22609169 FORWARD LENGTH=1320	145	1e-33	0.82	0.05	31	205	22607279	22607100	13	11	49	38	33	29	GT	Transversion
EdiCtg81062pos113	LG4	1.983	+/+	N	Chromosome 3	AT3G60630	GRAS family transcription factor	22410240-22412663 REVERSE LENGTH=2424	459	4e-128	0.82	0.09	2	560	22411404	22411953	34	13	117	125	91	147	AT	Transversion
EdiCtg82714pos53	LG4	2.4	+/+	S	Chromosome 3	AT3G60370	FKBP-like peptidyl-prolyl cis-trans isomerase family protein	22314641-22316625 REVERSE LENGTH=1180	464	9e-130	0.82	0.09	1	560	22315442	22316043	25	31	183	142	113	60	AT	Transversion
EdiCtg35656pos95	LG4	2.504	+/-	S	Chromosome 3				272	6e-72	0.8	0.1	137	548	22298085	22297681	21	23	127	111	51	54	AG	Transition
EdiCtg26969pos66	LG4	2.608	+/+	S	Chromosome 3	AT3G60320	bZIP domain class transcription factor (DUF630 and DUF632)	22291886-22295529 REVERSE LENGTH=2879	135	8e-31	0.89	0.05	440	551	22292039	22292144	3	3	40	33	11	16		NoHit_for_SNP
EdiCtg60230pos207	LG4	2.712	+/-	S	Chromosome 3	AT3G60140	Glycosyl hydrolase superfamily protein	22216540-22220824 FORWARD LENGTH=2061	333	3e-90	0.81	0.07	1	468	22219057	22218619	30	30	121	123	75	59	GA	Transition
EdiCtg74104pos200	LG4	2.712	+/-	S	Chromosome 3	AT3G60190	DYNAMIN-like 1E	22244169-22247976 REVERSE LENGTH=2398	154	2e-36	0.78	0.1	275	545	22247973	22247689	19	16	73	67	54	34		NoHit_for_SNP
EdiCtg13596pos51	LG4	3.866	+/-	N	Chromosome 3	AT3G59550	Rad21/Rec8-like family protein	21997052-22000737 FORWARD LENGTH=2533	303	2e-81	0.81	0.01	156	539	21998548	21998166	41	27	117	83	59	54	AT	Transversion
EdiCtg73520pos89	LG4	4.699	+/-	N	Chromosome 3	AT3G58700	Ribosomal L5P family protein	21711445-21713104 FORWARD LENGTH=1053	440	1e-122	0.85	0.06	114	560	21712946	21712485	24	21	138	113	72	73	AC	Transversion
EdiCtg63678pos209	LG4	4.803	+/+	N	Chromosome 3				69	8e-11	0.8	0.04	284	377	21632211	21632304	8	7	23	30	12	12		NoHit_for_SNP
EdiCtg84783pos207	LG4	6.17	+/+	N	Chromosome 3	AT2G42300	basic helix-loop-helix (bHLH) DNA-binding superfamily protein	17620990-17624852 FORWARD LENGTH=3575	697	0	0.91	0.03	10	533	21409510	21410033	15	20	157	148	117	60	AT	Transversion
EdiCtg91298pos106	LG4	6.482	+/+	S	Chromosome 3	AT3G57540	Remorin family protein	21301397-21303230 REVERSE LENGTH=1423	359	4e-98	0.83	0.06	4	395	21302671	21303075	20	25	95	101	64	82	AT	Transversion
EdiCtg41302pos54	LG4	7.213	+/-	S	Chromosome 3	AT3G57300	DNA helicase INO80-like protein	21199280-21207893 FORWARD LENGTH=5114	351	7e-96	0.81	0.08	62	523	21199854	21199409	19	33	158	72	75	79	CA	Transversion
EdiCtg90341pos422	LG4	8.156	+/+	N	Chromosome 3				65	1e-09	0.79	0.06	85	189	21009951	21010053	7	10	33	26	9	16	AT	Transversion
EdiCtg44485pos212	LG4	8.678	+/+	S	Chromosome 3	AT3G56400	WRKY DNA-binding protein 70	20908711-20910623 REVERSE LENGTH=1470	344	8e-94	0.86	0.03	60	382	20909227	20909552	16	21	61	105	63	54	TG	Transversion
EdiCtg19819pos276	LG4	8.782	+/-	S	Chromosome 3	AT3G56360	hypothetical protein	20896332-20897747 FORWARD LENGTH=1416	344	1e-93	0.81	0.03	2	436	20896509	20896074	28	42	101	115	65	78	TG	Transversion
EdiCtg7815pos367	LG4	9.093	+/+	S	Chromosome 3	AT3G56190	alpha-soluble NSF attachment protein 2	20845674-20848695 REVERSE LENGTH=1654	147	4e-34	0.86	0.04	120	257	20848490	20848629	8	6	43	31	22	26		NoHit_for_SNP
EdiCtg79710pos215	LG4	9.197	+/-	S	Chromosome 3	AT3G56170	Ca-2+ dependent nuclease	20842145-20844537 FORWARD LENGTH=1501	147	4e-34	0.76	0.14	161	528	20842736	20842365	25	16	94	96	46	65	AG	Transition
EdiCtg60434pos100	LG4	9.301	+/+	N	Chromosome 3	AT3G55470	Calcium-dependent lipid-binding (CaLB domain) family protein	20564081-20566329 FORWARD LENGTH=980	100	1e-20	0.8	0.06	32	172	20563969	20564116	11	10	31	42	20	26	AG	Transition
EdiCtg43832pos100	LG4	10.244	+/-	S	Chromosome 3				80	1e-14	0.85	0.01	124	203	20669626	20669548	6	5	26	20	11	11	AT	Transversion
EdiCtg32662pos227	LG4	10.347	+/+	S	Chromosome 3				122	6e-27	0.82	0.07	389	544	20687205	20687349	10	7	43	49	14	22	TA	Transversion
EdiCtg66217pos105	LG4	11.079	+/-	S	Chromosome 3	AT3G55960	Haloacid dehalogenase-like hydrolase (HAD) superfamily protein	20760419-20763056 REVERSE LENGTH=1460	145	1e-33	0.78	0.13	96	379	20760730	20760457	18	11	69	87	35	40	GA	Transition
EdiCtg55678pos313	LG4	11.183	+/-	N	Chromosome 3				97	3e-19	0.88	0.07	342	427	20476983	20476900	3	2	29	21	4	23	AT	Transversion
EdiCtg55678pos182	LG4	11.183	+/+	S	Chromosome 3				97	3e-19	0.88	0.07	1	86	20476900	20476983	3	2	21	29	23	4		NoHit_for_SNP
EdiCtg90848pos409	LG4	11.809	+/-	S	Chromosome 3	AT3G55120	Chalcone-flavanone isomerase family protein	20430059-20431597 REVERSE LENGTH=1112	257	2e-67	0.87	0	26	257	20430944	20430713	19	12	57	58	39	47	AG	Transition
EdiCtg63700pos56	LG4	11.913	+/-	S	Chromosome 3	AT3G55000	tonneau family protein	20381460-20383878 FORWARD LENGTH=1236	324	1e-87	0.83	0.09	161	529	20383721	20383326	20	12	104	99	81	48	CG	Transversion
EdiCtg7786pos63	LG4	12.225	+/-	S	Chromosome 3	AT3G54890	chlorophyll a-b binding protein 6	20339504-20341103 REVERSE LENGTH=1200	490	1e-137	0.87	0.04	2	444	20340018	20339577	21	19	114	117	74	88	AG	Transition
EdiCtg74722pos204	LG4	12.433	+/+	S	Chromosome 3	AT3G54826	Zim17-type zinc finger protein	20310269-20311854 FORWARD LENGTH=959	643	0	0.88	0.02	15	565	20311026	20311579	29	26	135	146	95	115		NoHit_for_SNP
EdiCtg81278pos76	LG4	13.588	+/-	N	Chromosome 3				76	5e-13	0.81	0.03	192	288	20073687	20073594	6	9	34	16	15	14		NoHit_for_SNP
EdiCtg68922pos90	LG4	14.531	+/+	N	Chromosome 3	AT3G53950	glyoxal oxidase-related protein	19975339-19977532 FORWARD LENGTH=2194	691	0	0.89	0.02	1	553	19976348	19976909	33	19	124	119	122	136	AC	Transversion
EdiCtg61700pos334	LG4	15.899	+/-	N	Chromosome 3	AT3G53360	Tetratricopeptide repeat (TPR)-like superfamily protein	19784313-19786808 FORWARD LENGTH=2496	185	7e-46	0.91	0	397	535	19786802	19786664	6	7	35	40	25	26		NoHit_for_SNP
EdiCtg28824pos72	LG4	15.899	+/+	N	Chromosome 3	AT3G53320	mediator of RNA polymerase II transcription subunit-like protein	19769150-19772453 REVERSE LENGTH=2084	278	1e-73	0.86	0.03	71	335	19771738	19772001	14	17	58	80	57	35	AG	Transition
EdiCtg44628pos215	LG4	16.525	+/-	N	Chromosome 3	AT3G52840	beta-galactosidase 2	19581087-19586299 FORWARD LENGTH=2543	152	8e-36	0.94	0	1	100	19585780	19585681	4	2	27	27	25	15		NoHit_for_SNP
EdiCtg80607pos72	LG4	17.679	+/+	N	Chromosome 3				470	2e-131	0.86	0.05	108	555	19461281	19461742	23	22	150	107	77	65	AT	Transversion
EdiCtg65645pos301	LG4	17.887	+/+	S	Chromosome 3	AT3G52430	alpha/beta-Hydrolases superfamily protein	19431095-19434450 FORWARD LENGTH=2255	110	4e-23	0.76	0.05	246	458	19431448	19431665	14	27	58	50	37	24	AC	Transversion
EdiCtg50885pos68	LG4	17.991	+/-	S	Chromosome 3	AT3G52430	alpha/beta-Hydrolases superfamily protein	19431095-19434450 FORWARD LENGTH=2255	449	2e-125	0.86	0	1	429	19433383	19432955	35	25	106	92	74	96		NoHit_for_SNP
EdiCtg21445pos384	LG4	18.095	+/+	N	Chromosome 3	AT3G51980	ARM repeat superfamily protein	19285572-19287552 REVERSE LENGTH=1438	616	2e-175	0.87	0.02	10	548	19285650	19286190	31	28	151	130	106	89	AC	Transversion
EdiCtg11215pos67	LG4	18.303	+/-	N	Chromosome 2				58	2e-07	0.85	0	166	220	6900845	6900791	6	2	23	17	4	3		NoHit_for_SNP
EdiCtg72621pos83	LG4	19.034	+/-	N	Chromosome 3	AT3G51650	stress response NST1-like protein	19158926-19162571 FORWARD LENGTH=3356	473	1e-132	0.83	0.08	1	543	19159567	19159053	26	23	175	101	98	85	AC	Transversion
EdiCtg86149pos213	LG4	19.346	+/-	S	Chromosome 3	AT3G51580	transmembrane protein	19130771-19133435 REVERSE LENGTH=1988	147	3e-34	0.87	0.01	398	531	19132034	19131902	8	9	28	52	11	25		NoHit_for_SNP
EdiCtg59926pos59	LG4	19.554	+/-	S	Chromosome 3	AT3G51460	Phosphoinositide phosphatase family protein	19092518-19097437 FORWARD LENGTH=2463	324	2e-87	0.82	0.07	1	387	19096823	19096416	23	22	101	93	76	68		NoHit_for_SNP
EdiCtg14129pos53	LG4	20.391	+/-	N	Chromosome 3	AT3G50920	Phosphatidic acid phosphatase (PAP2) family protein	18922304-18923772 REVERSE LENGTH=1049	241	2e-62	0.78	0.06	1	406	18922834	18922405	39	33	77	130	62	65		NoHit_for_SNP
EdiCtg86003pos82	LG4	21.652	+/+	N	Chromosome 3	AT3G50700	indeterminate(ID)-domain 2	18840411-18843053 FORWARD LENGTH=2117	243	4e-63	0.79	0.11	154	539	18842050	18842429	22	16	95	114	69	44		NoHit_for_SNP
EdiCtg55008pos73	LG4	22.594	+/+	N	Chromosome 3	AT3G50380	vacuolar protein sorting-associated protein%2C putative (DUF1162)	18686443-18700653 REVERSE LENGTH=9582	623	1e-177	0.87	0	11	563	18698635	18699187	42	28	158	138	98	88	AT	Transversion
EdiCtg27243pos57	LG4	22.701	+/+	S	Chromosome 3	AT3G50310	mitogen-activated protein kinase kinase kinase 20	18648075-18649521 REVERSE LENGTH=1447	658	0	0.88	0.01	1	554	18648684	18649237	39	23	122	129	150	89	CG	Transversion
EdiCtg59439pos409	LG4	23.044	+/-	S	Chromosome 3	AT3G50140	transmembrane protein%2C putative (DUF247)	18592305-18594715 REVERSE LENGTH=2294	134	3e-30	0.81	0	338	505	18594379	18594212	10	22	51	22	34	29		NoHit_for_SNP
EdiCtg45272pos217	LG4	23.66	+/+	S	Chromosome 3	AT3G49970	Phototropic-responsive NPH3 family protein	18527061-18529525 REVERSE LENGTH=2095	472	5e-132	0.86	0.03	6	444	18528673	18529110	25	21	120	122	75	68	AT	Transversion
EdiCtg44643pos74	LG4	24.439	+/-	S	Chromosome 3	AT3G49900	Phototropic-responsive NPH3 family protein	18500635-18502778 REVERSE LENGTH=1718	475	4e-133	0.83	0.02	1	524	18501625	18501096	40	38	110	111	111	111		NoHit_for_SNP
EdiCtg76735pos431	LG4	24.663	+/-	S	Chromosome 3	AT3G49780	phytosulfokine 4 precursor	18465318-18467224 FORWARD LENGTH=1642	259	4e-68	0.79	0.05	6	414	18465884	18465480	29	40	122	93	40	73		NoHit_for_SNP
EdiCtg75864pos85	LG4	25.307	+/-	S	Chromosome 3	AT3G49490	hypothetical protein	18344738-18348730 REVERSE LENGTH=3132	226	4e-58	0.8	0.05	196	512	18348012	18347684	20	29	71	84	53	57	AC	Transversion
EdiCtg57932pos78	LG4	25.307	+/+	N	Chromosome 5				52	8e-06	0.81	0.04	352	419	13339632	13339698	4	6	11	26	10	9		NoHit_for_SNP
EdiCtg68647pos380	LG4	26.563	+/-	N	Chromosome 5	AT5G02340	Cysteine/Histidine-rich C1 domain family protein	492255-494150 REVERSE LENGTH=1896	63	4e-09	0.88	0	396	447	493752	493701	4	2	15	12	13	6		NoHit_for_SNP
EdiCtg75780pos63	LG4	28.67	+/+	N	Chromosome 3	AT3G48430	relative of early flowering 6	17937047-17940774 FORWARD LENGTH=3398	302	4e-81	0.88	0	1	253	17937990	17938242	19	11	82	56	39	46	AG	Transition
EdiCtg40995pos71	LG4	30.358	+/+	N	Chromosome 3	AT3G47990	SUGAR-INSENSITIVE 3	17713119-17715467 REVERSE LENGTH=1254	296	3e-79	0.78	0.07	41	573	17714029	17714535	33	47	140	111	92	77		NoHit_for_SNP
EdiCtg89759pos73	LG4	30.984	+/-	S	Chromosome 3	AT3G47820	PLANT U-BOX 39	17644198-17646268 FORWARD LENGTH=2071	586	2e-166	0.86	0	3	541	17645359	17644821	44	28	122	133	102	109		NoHit_for_SNP
EdiCtg44833pos102	LG4	31.192	+/-	S	Chromosome 3	AT3G47810	Calcineurin-like metallo-phosphoesterase superfamily protein	17637129-17639606 REVERSE LENGTH=1289	451	6e-126	0.82	0.05	1	528	17638495	17637960	35	33	128	166	62	94	CA	Transversion
EdiCtg57962pos176	LG4	31.296	+/+	S	Chromosome 3	AT3G47780	ABC2 homolog 6	17624340-17629285 FORWARD LENGTH=3281	230	1e-59	0.86	0.02	2	221	17625871	17626090	15	13	58	66	33	33	AT	Transversion
EdiCtg13818pos264	LG4	31.504	+/-	S	Chromosome 3	AT3G47730	ATP-binding cassette A2	17594060-17599083 REVERSE LENGTH=3489	69	5e-11	0.79	0.06	268	378	17599060	17598953	3	14	28	30	16	15		NoHit_for_SNP
EdiCtg77863pos90	LG4	31.816	+/-	S	Chromosome 3	AT3G47640	basic helix-loop-helix (bHLH) DNA-binding superfamily protein	17567476-17569394 FORWARD LENGTH=1274	444	1e-123	0.82	0.07	8	549	17569337	17568818	26	35	140	114	96	102	AG	Transition
EdiCtg49008pos269	LG4	31.92	+/-	S	Chromosome 3	AT3G47630	translocator assembly/maintenance protein	17562992-17565496 REVERSE LENGTH=1855	298	9e-80	0.81	0.05	171	557	17565186	17564790	25	30	88	126	50	62		NoHit_for_SNP
EdiCtg58641pos63	LG4	32.337	+/+	S	Chromosome 3	AT3G47580	Leucine-rich repeat protein kinase family protein	17532612-17536059 FORWARD LENGTH=3360	171	1e-41	0.77	0.05	22	350	17533068	17533396	38	25	74	89	48	47	AT	Transversion
EdiCtg88451pos50	LG4	33.383	+/+	N	Chromosome 3	AT3G47110	Leucine-rich repeat protein kinase family protein	17347103-17350953 REVERSE LENGTH=3735	754	0	0.91	0.02	1	570	17348071	17348634	26	17	157	145	116	101	A-	Insertion
EdiCtg1793pos55	LG4	33.487	+/+	N	Chromosome 3	AT3G46850	Subtilase family protein	17256338-17259462 FORWARD LENGTH=2231	296	3e-79	0.85	0.07	237	542	17256352	17256648	12	14	76	94	49	46	AG	Transition
EdiCtg89237pos473	LG4	34.961	+/-	N	Chromosome 3	AT3G46440	UDP-XYL synthase 5	17089013-17092065 REVERSE LENGTH=1646	414	9e-115	0.83	0.06	3	468	17089581	17089119	22	31	129	105	63	101		NoHit_for_SNP
EdiCtg4423pos100	LG4	34.961	+/+	N	Chromosome 3				91	6e-18	0.8	0.03	13	131	17091071	17091193	5	15	35	25	23	16	TA	Transversion
EdiCtg41689pos63	LG4	36.007	+/+	N	Chromosome 3	AT3G46200	nudix hydrolase homolog 9	16969245-16971294 FORWARD LENGTH=1445	348	9e-95	0.86	0.03	1	335	16970735	16971070	17	21	93	88	54	57		NoHit_for_SNP
EdiCtg15370pos75	LG4	36.215	+/-	N	Chromosome 3	AT3G45830	nuclear factor kappa-B-binding-like protein	16840652-16845580 FORWARD LENGTH=4704	289	4e-77	0.83	0.05	1	339	16842586	16842260	23	18	70	91	66	56		NoHit_for_SNP
EdiCtg70635pos507	LG4	36.946	+/-	N	Chromosome 3	AT3G45740	hydrolase family protein / HAD-superfamily protein	16790761-16793540 FORWARD LENGTH=1460	377	1e-103	0.93	0.01	41	301	16792648	16792388	4	13	86	62	48	47	GT	Transversion
EdiCtg78474pos177	LG4	37.676	+/+	N	Chromosome 3	AT3G45190	SIT4 phosphatase-associated family protein	16541669-16548364 REVERSE LENGTH=3185	241	1e-62	0.81	0.1	165	495	16548057	16548376	16	16	131	52	47	47	AG	Transition
EdiCtg32209pos180	LG4	37.779	+/-	N	Chromosome 1	AT1G42430	inactive purple acid phosphatase-like protein	15891281-15894576 FORWARD LENGTH=1766	274	2e-72	0.82	0.03	214	543	15894427	15894095	26	24	97	64	56	59	TC	Transition
EdiCtg32209pos109	LG4	37.779	+/-	N	Chromosome 1	AT1G42430	inactive purple acid phosphatase-like protein	15891281-15894576 FORWARD LENGTH=1766	274	2e-72	0.82	0.03	214	543	15894427	15894095	26	24	97	64	56	59	AT	Transversion
EdiCtg34743pos112	LG4	38.301	+/+	N	Chromosome 5	AT5G04820	ovate family protein 13	1399395-1400784 FORWARD LENGTH=1390	75	2e-12	0.94	0	1	49	1400213	1400261	2	1	13	12	5	16		NoHit_for_SNP
EdiCtg855pos100	LG4	39.668	+/-	N	Chromosome 3	AT3G44830	Lecithin:cholesterol acyltransferase family protein	cholesterol acyltransferase family protein	60	2e-08	0.9	0.06	155	202	16372372	16372326	2	0	13	16	11	4		NoHit_for_SNP
EdiCtg34386pos65	LG4	39.876	+/-	N	Chromosome 3				80	3e-14	0.85	0.01	111	189	16327423	16327344	5	6	16	27	11	14		NoHit_for_SNP
EdiCtg76938pos391	LG4	39.98	+/+	N	Chromosome 3	AT3G47570	Leucine-rich repeat protein kinase family protein	17527507-17531041 FORWARD LENGTH=3430	388	5e-107	0.81	0.02	48	533	17529510	17529995	47	37	118	125	57	98	AG	Transition
EdiCtg75025pos61	LG4	41.028	+/-	N	Chromosome 3	AT3G44600	cyclophilin71	16164935-16169304 REVERSE LENGTH=2432	403	2e-111	0.82	0.07	1	496	16165811	16165337	35	17	133	121	75	86	GA	Transition
EdiCtg61708pos271	LG4	41.028	+/+	S	Chromosome 3	AT3G44550	fatty acid reductase 5	16138375-16141546 FORWARD LENGTH=1687	182	8e-45	0.87	0	1	158	16138773	16138930	14	6	45	39	23	31		NoHit_for_SNP
EdiCtg68417pos60	LG4	41.691	+/+	S	Chromosome 3	AT3G44530	histone chaperone HIRA-like protein	16115682-16121484 FORWARD LENGTH=3758	104	4e-22	0.85	0	1	101	16121155	16121255	10	5	26	20	17	23	GA	Transition
EdiCtg5238pos96	LG4	42.474	+/+	S	Chromosome 3	AT4G32640	Sec23/Sec24 protein transport family protein	15742002-15750862 FORWARD LENGTH=3972	416	2e-115	0.89	0.03	62	403	16014358	16014688	17	9	103	78	65	59		NoHit_for_SNP
EdiCtg15945pos80	LG4	44.073	+/+	N	Chromosome 4	AT4G00990	Transcription factor jumonji (jmjC) domain-containing protein	426887-431829 FORWARD LENGTH=2880	429	3e-119	0.81	0.04	6	551	428880	429433	44	40	150	132	71	102	AG	Transition
EdiCtg49414pos198	LG4	44.929	+/+	N	Chromosome 3	AT3G43920	dicer-like 3	15754870-15760830 FORWARD LENGTH=4244	311	1e-83	0.78	0.08	1	555	15754819	15755344	44	37	155	140	76	67	G-	Insertion
EdiCtg62956pos390	LG4	45.269	+/-	N	Chromosome 3	AT3G11760	structural maintenance of chromosomes flexible hinge domain protein	3717894-3721251 FORWARD LENGTH=2872	89	6e-17	0.88	0.04	58	137	3720824	3720748	3	4	24	22	11	13		NoHit_for_SNP
EdiCtg50259pos65	LG4	46.605	+/-	N	Chromosome 3				54	4e-07	0.85	0.02	56	108	15179255	15179202	1	6	11	18	9	8	AT	Transversion
EdiCtg72270pos437	LG4	47.057	+/+	N	Chromosome 2				56	8e-07	0.7	0.05	224	674	5218465	5218925	53	65	86	118	62	60	CG	Transversion
EdiCtg16843pos463	LG4	47.156	+/-	N	Chromosome 4	AT3G29130	kxDL motif protein	11099603-11104073 REVERSE LENGTH=3927	154	2e-36	0.8	0.02	201	403	5644957	5644755	18	18	58	35	42	30		NoHit_for_SNP
EdiCtg17893pos100	LG4	47.462	+/+	N	Chromosome 3	AT4G15300	cytochrome P450%2C family 702%2C subfamily A%2C polypeptide 2	8730564-8732748 REVERSE LENGTH=1623	261	9e-69	0.79	0.05	1	399	11918707	11919118	35	34	89	113	88	37	GA	Transition
EdiCtg15223pos53	LG4	48.478	+/+	N	Chromosome 3	AT3G29390	RS2-interacting KH protein	11289613-11294774 FORWARD LENGTH=2049	154	4e-37	0.91	0	2	117	11292095	11292210	9	2	37	28	20	20	AG	Transition
EdiCtg73986pos62	LG4	49.133	+/+	N	Chromosome 2	AT2G36900	membrin 11	15490560-15492822 REVERSE LENGTH=1881	313	3e-84	0.83	0.04	125	472	15491583	15491926	28	17	93	86	66	49	AG	Transition
EdiCtg60756pos481	LG4	49.461	+/-	N	Chromosome 3	AT3G29090	pectin methylesterase 31	11073646-11075478 FORWARD LENGTH=1255	261	1e-68	0.84	0.01	38	309	11074077	11073803	19	22	70	56	55	50	CA	Transversion
EdiCtg11218pos95	LG4	53.104	+/-	N	Chromosome 3	AT3G28880	serine/threonine-protein phosphatase 6 regulatory ankyrin repeat subunit	10893616-10895895 FORWARD LENGTH=1605	161	1e-38	0.87	0	101	241	10893608	10893468	7	11	30	38	40	15	AT	Transversion
EdiCtg58780pos296	LG4	54.269	+/-	N	Chromosome 1	AT1G17020	senescence-related gene 1	5820080-5822013 FORWARD LENGTH=1527	226	3e-58	0.85	0	210	427	5821764	5821547	18	14	51	64	41	30	AG	Transition
EdiCtg16855pos58	LG4	54.601	+/+	N	Chromosome 3	AT3G28140	RNA ligase/cyclic nucleotide phosphodiesterase family protein	10470392-10471523 FORWARD LENGTH=1132	99	9e-20	0.84	0.02	74	174	10471427	10471527	4	10	23	38	10	15	AC	Transversion
EdiCtg37991pos69	LG4	54.698	+/-	N	Chromosome 3	AT3G28150	TRICHOME BIREFRINGENCE-LIKE 22	10471842-10473952 REVERSE LENGTH=1580	649	0	0.88	0.01	12	555	10473109	10472561	33	25	134	164	69	118	AT	Transversion
EdiCtg83845pos214	LG4	55.259	+/+	N	Chromosome 4				69	4e-11	0.87	0.05	245	307	8173475	8173534	1	4	21	25	2	7		NoHit_for_SNP
EdiCtg42993pos487	LG4	56.576	+/+	N	Chromosome 3	AT3G27870	ATPase E1-E2 type family protein / haloacid dehalogenase-like hydrolase family protein	10330591-10335490 FORWARD LENGTH=4195	669	0	0.89	0.01	2	545	10331912	10332457	33	20	144	156	73	115	GA	Transition
EdiCtg30837pos50	LG4	56.656	+/-	S	Chromosome 3	AT3G27850	ribosomal protein L12-C	10324788-10325746 FORWARD LENGTH=959	122	1e-27	0.86	0	7	117	10318940	10318830	7	8	18	17	32	29	AC	Transversion
EdiCtg30007pos113	LG4	57.451	+/-	S	Chromosome 3	AT3G27640	Transducin/WD40 repeat-like superfamily protein	10232248-10235640 FORWARD LENGTH=1925	158	7e-38	0.79	0.08	1	240	10232685	10232437	20	12	62	45	51	44	GA	Transition
EdiCtg80342pos64	LG4	57.544	+/-	S	Chromosome 3				56	5e-07	0.79	0.09	244	334	10239592	10239503	4	7	26	30	11	8		NoHit_for_SNP
EdiCtg10488pos433	LG4	58.353	+/+	S	Chromosome 3	AT3G27460	SGF29 tudor-like domain-containing protein	10159293-10162278 REVERSE LENGTH=1338	237	2e-61	0.81	0.09	218	548	10159313	10159628	20	16	89	93	56	35	AC	Transversion
EdiCtg30794pos97	LG4	58.442	+/+	N	Chromosome 1				65	9e-10	0.74	0.02	198	358	13419103	13419264	18	21	30	40	33	18	AT	Transversion
EdiCtg22136pos107	LG4	59.276	+/+	S	Chromosome 3	AT3G27290	RNI-like superfamily protein	10079462-10081533 REVERSE LENGTH=1993	224	2e-57	0.84	0.02	1	229	10080297	10080525	20	12	55	64	44	32	AG	Transition
EdiCtg18874pos327	LG4	61.042	+/-	S	Chromosome 3	AT3G27210	hypothetical protein	10045174-10047453 REVERSE LENGTH=1220	250	3e-65	0.81	0.08	1	343	10045609	10045274	18	23	105	82	27	71	T-	Insertion
EdiCtg28070pos216	LG4	61.127	+/+	S	Chromosome 3	AT3G27020	YELLOW STRIPE like 6	9961277-9964737 REVERSE LENGTH=2653	337	2e-91	0.91	0	286	533	9964082	9964330	12	9	77	47	51	52	AG	Transition
EdiCtg35763pos86	LG4	61.23	+/+	S	Chromosome 3	AT3G26990	ENTH/VHS family protein	9948223-9952055 REVERSE LENGTH=1929	202	6e-51	0.83	0.06	214	443	9948282	9948509	14	12	83	51	34	28	CT	Transition
EdiCtg6059pos80	LG4	61.758	+/-	S	Chromosome 3	AT3G26790	AP2/B3-like transcriptional factor family protein	9853828-9856212 REVERSE LENGTH=1603	289	4e-77	0.81	0.09	6	377	9854410	9854003	22	18	117	89	65	60		NoHit_for_SNP
EdiCtg10590pos382	LG4	62.013	+/+	S	Chromosome 3	AT3G26720	Glycosyl hydrolase family 38 protein	9816581-9823186 FORWARD LENGTH=3186	414	7e-115	0.83	0.05	1	447	9821428	9821890	27	28	120	122	56	91	TA	Transversion
EdiCtg65357pos81	LG4	62.495	+/-	S	Chromosome 3	AT3G26570	phosphate transporter 2%3B1	9756007-9758701 FORWARD LENGTH=2461	693	0	0.89	0.02	1	576	9757026	9756463	26	27	150	121	99	141	AG	Transition
EdiCtg62861pos85	LG4	62.599	+/+	S	Chromosome 3	AT3G26490	Phototropic-responsive NPH3 family protein	9703646-9706446 FORWARD LENGTH=2616	333	2e-90	0.81	0.03	3	432	9705643	9706070	42	29	138	76	61	77		NoHit_for_SNP
EdiCtg56044pos56	LG4	62.923	+/-	N	Chromosome 5	AT5G46520	Disease resistance protein (TIR-NBS-LRR class) family	18867757-18872494 FORWARD LENGTH=4108	213	3e-54	0.85	0.01	4	213	18868030	18867819	18	12	55	44	37	44	AC	Transversion
EdiCtg16299pos183	LG4	63.145	+/+	S	Chromosome 3	AT3G26420	RNA-binding (RRM/RBD/RNP motifs) family protein with retrovirus zinc finger-like domain-containing protein	9671517-9676005 FORWARD LENGTH=3033	407	1e-112	0.83	0.04	6	456	9675452	9675891	37	21	98	132	57	92	AT	Transversion
EdiCtg20042pos90	LG4	63.903	+/-	N	Chromosome 3				67	3e-10	0.9	0	485	535	9532972	9532922	3	2	19	6	11	10		NoHit_for_SNP
EdiCtg36099pos108	LG4	64.371	+/-	N	Chromosome 3	AT3G29110	Terpenoid cyclases/Protein prenyltransferases superfamily protein	11082152-11086003 REVERSE LENGTH=1825	255	5e-67	0.83	0.02	118	408	11086022	11085732	22	23	67	81	52	43	AT	Transversion
EdiCtg25987pos68	LG4	64.371	+/-	N	Chromosome 3	AT3G25990	Homeodomain-like superfamily protein	9504677-9506787 REVERSE LENGTH=1372	272	6e-72	0.86	0.05	1	260	9505148	9504893	16	7	69	69	43	47		NoHit_for_SNP
EdiCtg43097pos92	LG4	65.205	+/+	S	Chromosome 3	AT3G25800	protein phosphatase 2A subunit A2	9422588-9426047 REVERSE LENGTH=2262	73	3e-12	0.83	0.05	230	308	9422648	9422730	3	7	29	13	14	13		NoHit_for_SNP
EdiCtg51133pos86	LG4	65.934	+/-	S	Chromosome 3	AT3G25690	Hydroxyproline-rich glycoprotein family protein	9352473-9357899 FORWARD LENGTH=4364	344	1e-93	0.8	0.08	1	509	9353350	9352845	32	34	153	130	65	73	AG	Transition
EdiCtg19409pos56	LG4	66.038	+/-	S	Chromosome 3	AT3G25660	Amidase family protein	9339342-9342223 REVERSE LENGTH=2091	595	3e-169	0.89	0.01	77	565	9342048	9341557	28	25	108	122	117	89	AG	Transition
EdiCtg7176pos185	LG4	66.35	+/-	S	Chromosome 3	AT3G25610	ATPase E1-E2 type family protein / haloacid dehalogenase-like hydrolase family protein	9308744-9313599 REVERSE LENGTH=4053	377	1e-103	0.91	0	1	279	9313207	9312929	16	9	58	78	68	50		NoHit_for_SNP
EdiCtg89809pos73	LG4	67.717	+/+	N	Chromosome 1				54	2e-06	0.87	0	73	119	10227950	10227996	3	3	16	14	9	2	AC	Transversion
EdiCtg89760pos184	LG4	67.823	+/+	N	Chromosome 2	AT2G03360	Glycosyltransferase family 61 protein	1022190-1024497 REVERSE LENGTH=1677	329	3e-89	0.83	0.01	2	375	1023073	1023451	39	22	83	93	55	82	AT	Transversion
EdiCtg51564pos385	LG4	69.404	+/+	N	Chromosome 2	AT2G03040	emp24/gp25L/p24 family/GOLD family protein	892666-893588 REVERSE LENGTH=674	235	7e-61	0.82	0.05	30	305	893360	893649	16	22	78	62	35	63		NoHit_for_SNP
EdiCtg60390pos114	LG4	69.716	+/+	S	Chromosome 2				63	4e-09	0.85	0.02	384	448	972440	972503	6	3	19	26	9	1	GA	Transition
EdiCtg295pos66	LG4	69.924	+/+	S	Chromosome 2	AT2G03120	signal peptide peptidase	937383-940551 FORWARD LENGTH=1674	257	1e-67	0.83	0.06	1	298	938344	938630	19	15	51	111	45	43		NoHit_for_SNP
EdiCtg37788pos199	LG4	70.395	+/+	N	Chromosome 2	AT2G45540	WD-40 repeat family protein / beige-like protein	18757881-18772906 REVERSE LENGTH=9206	470	2e-131	0.9	0.01	1	367	18769715	18770077	20	13	111	78	74	67	GT	Transversion
EdiCtg34054pos67	LG4	70.654	+/+	N	Chromosome 2	AT2G02340	phloem protein 2-B8	616088-617322 REVERSE LENGTH=966	100	2e-20	0.86	0.01	344	436	616087	616180	6	6	24	26	20	11	CA	Transversion
EdiCtg19816pos390	LG4	70.654	+/+	N	Chromosome 2	AT2G02570	nucleic acid binding/RNA binding protein	697951-700952 REVERSE LENGTH=1337	158	2e-37	0.79	0.1	257	502	700665	700931	17	13	69	69	47	28	AT	Transversion
EdiCtg34468pos61	LG4	70.758	+/+	N	Chromosome 1	AT2G15130	Plant basic secretory protein (BSP) family protein	6564808-6566006 FORWARD LENGTH=1001	65	8e-10	0.78	0.1	337	454	8515526	8515646	11	4	32	34	24	8		NoHit_for_SNP
EdiCtg13196pos100	LG4	71.592	+/+	N	Chromosome 2	AT2G02148	PPR containing protein	547176-549616 REVERSE LENGTH=1599	130	1e-29	0.88	0	110	218	549134	549242	11	2	24	18	33	21	GA	Transition
EdiCtg25178pos337	LG4	71.904	+/-	S	Chromosome 2	AT2G02090	SNF2 domain-containing protein / helicase domain-containing protein	523223-527068 FORWARD LENGTH=2734	641	0	0.87	0.04	1	559	524762	524196	29	21	186	128	101	87	-G	Deletion
EdiCtg7403pos87	LG4	71.904	+/-	S	Chromosome 2	AT2G02090	SNF2 domain-containing protein / helicase domain-containing protein	523223-527068 FORWARD LENGTH=2734	462	3e-129	0.83	0.04	1	529	526105	525577	41	28	143	144	77	84	T-	Insertion
EdiCtg84454pos50	LG4	72.216	+/-	S	Chromosome 2	AT2G02040	peptide transporter 2	487398-489941 FORWARD LENGTH=2136	407	8e-113	0.9	0.01	7	326	489758	489435	17	13	106	65	57	62	AC	Transversion
EdiCtg55305pos93	LG4	72.32	+/-	S	Chromosome 2	AT2G02010	glutamate decarboxylase 4	474165-476997 REVERSE LENGTH=2194	496	2e-139	0.88	0.04	1	420	475560	475151	21	12	108	108	76	82	AG	Transition
EdiCtg47931pos51	LG4	72.424	+/+	S	Chromosome 2				174	1e-42	0.82	0.08	250	464	447834	448053	7	17	79	62	13	31	AC	Transversion
EdiCtg65412pos69	LG4	72.528	+/+	S	Chromosome 2				405	4e-112	0.83	0.06	2	465	411882	412354	25	29	130	131	83	56	AT	Transversion
EdiCtg51541pos93	LG4	73.259	+/+	S	Chromosome 2	AT2G01860	Tetratricopeptide repeat (TPR)-like superfamily protein	388055-389918 FORWARD LENGTH=1864	62	9e-09	0.76	0.05	194	325	388082	388214	11	15	26	48	16	13	AT	Transversion
EdiCtg55092pos371	LG4	73.676	+/-	S	Chromosome 2				122	6e-27	0.82	0.03	195	344	337596	337452	6	16	39	45	13	26		NoHit_for_SNP
EdiCtg88135pos414	LG4	73.78	+/-	S	Chromosome 2	AT2G01755	hypothetical protein	332194-332781 REVERSE LENGTH=588	466	2e-130	0.85	0.04	11	483	332744	332275	28	28	120	99	65	123	AC	Transversion
EdiCtg16986pos67	LG4	73.78	+/+	S	Chromosome 2	AT2G01720	Ribophorin I	317030-320308 REVERSE LENGTH=1763	281	9e-75	0.85	0.01	72	346	318091	318365	19	20	83	56	44	52	AT	Transversion
EdiCtg77966pos66	LG4	73.988	+/-	S	Chromosome 2	AT2G01460	P-loop containing nucleoside triphosphate hydrolases superfamily protein	205775-211963 FORWARD LENGTH=3409	327	1e-88	0.88	0.03	1	282	211176	210900	11	14	85	71	48	46		NoHit_for_SNP
EdiCtg4650pos79	LG4	73.988	+/+	S	Chromosome 2	AT2G01510	Tetratricopeptide repeat (TPR)-like superfamily protein	229567-232518 REVERSE LENGTH=2952	279	3e-74	0.77	0.1	1	548	230310	230819	37	35	150	138	73	69	AC	Transversion
EdiCtg11827pos178	LG5	0	+/+	N	Chromosome 2	AT2G20740	Tetraspanin family protein	8935537-8937554 FORWARD LENGTH=1179	207	2e-52	0.94	0.01	421	557	8936419	8936554	0	7	21	55	28	25		NoHit_for_SNP
EdiCtg17139pos107	LG5	1.159	+/+	N	Chromosome 2				84	3e-15	0.82	0.02	8	105	8631605	8631704	7	9	23	37	14	8		NoHit_for_SNP
EdiCtg46677pos77	LG5	1.262	+/+	N	Chromosome 1	AT1G63350	Disease resistance protein (CC-NBS-LRR class) family	23494686-23497810 REVERSE LENGTH=2913	198	1e-49	0.79	0.04	216	519	23495017	23495329	31	25	66	91	48	42	AG	Transition
EdiCtg75337pos100	LG5	2.515	+/+	N	Chromosome 2	AT2G19520	Transducin family protein / WD-40 repeat family protein	8455756-8459642 FORWARD LENGTH=2181	307	2e-82	0.89	0.02	1	244	8458119	8458363	11	10	61	77	40	43	GA	Transition
EdiCtg37054pos287	LG5	3.036	+/-	N	Chromosome 2				86	7e-16	0.8	0.06	23	140	8281837	8281719	9	8	33	46	14	5		NoHit_for_SNP
EdiCtg60539pos84	LG5	3.453	+/+	N	Chromosome 1	AT1G59760	RNA helicase%2C ATP-dependent%2C SK12/DOB1 protein	21984428-21990286 REVERSE LENGTH=3286	178	1e-43	0.87	0.02	35	195	21989954	21990111	7	11	39	38	31	32	CA	Transversion
EdiCtg68833pos75	LG5	3.557	+/+	S	Chromosome 2	AT2G18950	homogentisate phytyltransferase 1	8207320-8210486 FORWARD LENGTH=1886	359	4e-98	0.81	0.1	59	545	8208323	8208817	21	28	111	159	70	77	AC	Transversion
EdiCtg10996pos77	LG5	3.869	+/-	S	Chromosome 2	AT2G18800	xyloglucan endotransglucosylase/hydrolase 21	8144881-8146477 FORWARD LENGTH=1196	531	6e-150	0.9	0.01	25	433	8146258	8145847	23	15	98	114	93	66	AT	Transversion
EdiCtg14764pos482	LG5	5.643	+/-	N	Chromosome 2	AT2G18490	C2H2-like zinc finger protein	8020611-8021423 FORWARD LENGTH=813	189	6e-47	0.84	0	129	326	8021308	8021111	17	15	44	70	28	24	AT	Transversion
EdiCtg15871pos102	LG5	6.691	+/-	S	Chromosome 2	AT2G18240	Rer1 family protein	7935244-7936900 FORWARD LENGTH=1324	95	1e-18	0.76	0.07	96	285	7935339	7935146	11	22	50	49	20	33	CT	Transition
EdiCtg56556pos114	LG5	6.795	+/-	S	Chromosome 2	AT2G18170	MAP kinase 7	7907774-7910040 REVERSE LENGTH=1842	148	9e-35	0.78	0.08	35	292	7910523	7910268	18	19	62	64	53	30		NoHit_for_SNP
EdiCtg5137pos65	LG5	7.526	+/-	S	Chromosome 2				73	5e-12	0.91	0.04	315	369	7875496	7875444	2	1	20	18	7	5		NoHit_for_SNP
EdiCtg85314pos78	LG5	8.047	+/+	S	Chromosome 2	AT2G17972	transmembrane protein	7821585-7822330 FORWARD LENGTH=746	558	4e-158	0.86	0.03	1	524	7821651	7822168	29	30	151	123	68	113	GC	Transversion
EdiCtg45781pos104	LG5	8.151	+/-	S	Chromosome 2	AT2G17780	PLAC8 family protein	7725710-7727404 REVERSE LENGTH=1203	158	1e-37	0.75	0.1	25	414	7726133	7725718	33	31	93	120	52	53	AC	Transversion
EdiCtg13804pos113	LG5	8.672	+/-	S	Chromosome 2	AT2G17580	Polynucleotide adenylyltransferase family protein	7646372-7650387 FORWARD LENGTH=2730	305	5e-82	0.85	0	1	304	7649429	7649127	29	16	72	90	60	36		NoHit_for_SNP
EdiCtg47631pos111	LG5	9.089	+/-	S	Chromosome 2	AT2G17520	Endoribonuclease/protein kinase IRE1-like protein	7617151-7621129 FORWARD LENGTH=2994	614	7e-175	0.89	0.01	1	495	7620935	7620436	35	15	120	145	101	79		NoHit_for_SNP
EdiCtg76737pos79	LG5	9.193	+/-	N	Chromosome 2	AT2G03760	sulfotransferase 12	1149295-1150663 REVERSE LENGTH=1369	130	3e-29	0.91	0	60	156	1149580	1149484	4	5	30	26	6	26	AG	Transition
EdiCtg115775pos69	LG5	68.371	+/+	N	Chromosome 3				63	3e-09	0.75	0.08	274	434	15421029	15421199	21	9	44	36	27	22		NoHit_for_SNP
EdiCtg43431pos87	LG5	68.371	+/+	N	Chromosome 3	AT3G17660	ARF-GAP domain 15	6037802-6039319 FORWARD LENGTH=1014	213	3e-54	0.78	0.12	126	508	6038818	6039205	15	24	112	91	47	71	CG	Transversion
EdiCtg32008pos500	LG5	69.207	+/+	N	Chromosome 3				95	1e-18	0.83	0.02	460	563	5839212	5839317	7	9	35	32	8	13		NoHit_for_SNP
EdiCtg38566pos88	LG5	69.519	+/+	N	Chromosome 2	AT2G18790	phytochrome B	8139763-8144461 FORWARD LENGTH=4145	381	9e-105	0.89	0	256	560	8140222	8140526	19	14	79	60	75	58	AC	Transversion
EdiCtg66329pos80	LG5	69.936	+/+	S	Chromosome 3	AT3G16810	pumilio 24	5723222-5727664 REVERSE LENGTH=2265	202	8e-51	0.88	0.03	390	560	5723642	5723815	11	5	44	41	32	37		NoHit_for_SNP
EdiCtg26108pos182	LG5	70.248	+/-	S	Chromosome 3	AT3G16690	Nodulin MtN3 family protein	5684359-5686544 REVERSE LENGTH=1016	287	2e-76	0.84	0.06	228	538	5686288	5685971	17	17	68	97	39	67		NoHit_for_SNP
EdiCtg35733pos72	LG5	70.456	+/+	S	Chromosome 3	AT3G16650	Transducin/WD40 repeat-like superfamily protein	5671018-5675438 FORWARD LENGTH=1887	182	9e-45	0.8	0.08	85	358	5671009	5671266	16	18	53	72	49	47		NoHit_for_SNP
EdiCtg79852pos173	LG5	73.228	+/-	N	Chromosome 3	AT3G15870	Fatty acid desaturase family protein	5362888-5364544 FORWARD LENGTH=1228	246	3e-64	0.77	0.1	30	564	5363711	5363225	33	39	147	113	79	73	AG	Transition
EdiCtg74875pos411	LG5	73.436	+/+	S	Chromosome 3				52	8e-06	0.81	0	153	219	5314437	5314503	9	4	17	22	7	8	TA	Transversion
EdiCtg14443pos200	LG5	74.479	+/+	S	Chromosome 3				80	4e-14	0.79	0.05	179	298	5224607	5224722	9	10	30	34	16	16	AC	Transversion
EdiCtg11617pos76	LG5	74.583	+/-	S	Chromosome 3	AT3G15351	P53/DNA damage-regulated protein	5176059-5177703 FORWARD LENGTH=1429	464	9e-130	0.88	0.01	166	555	5177549	5177156	21	22	110	94	80	63	AG	Transition
EdiCtg77407pos88	LG5	75.209	+/-	S	Chromosome 3	AT3G15160	AP-5 complex subunit zeta-1	5104725-5108473 FORWARD LENGTH=1832	278	1e-73	0.92	0	362	559	5106777	5106580	5	11	53	50	42	37		NoHit_for_SNP
EdiCtg33042pos69	LG5	75.313	+/+	S	Chromosome 3	AT3G15040	senescence regulator (Protein of unknown function%2C DUF584)	5064704-5066745 REVERSE LENGTH=1722	457	1e-127	0.85	0.02	1	462	5065647	5066117	31	33	112	89	86	111	GA	Transition
EdiCtg49052pos487	LG5	76.158	+/+	N	Chromosome 3	AT3G14490	Terpenoid cyclases/Protein prenyltransferases superfamily protein	4863613-4865949 REVERSE LENGTH=1824	108	2e-22	0.93	0	630	702	4863632	4863704	2	3	26	16	8	18		NoHit_for_SNP
EdiCtg40013pos96	LG5	76.47	+/+	S	Chromosome 3	AT3G14410	Nucleotide/sugar transporter family protein	4815763-4817981 REVERSE LENGTH=1371	222	6e-57	0.87	0.03	337	541	4817615	4817818	8	13	78	35	33	34	TG	Transversion
EdiCtg30483pos58	LG5	76.679	+/+	S	Chromosome 3	AT3G14300	pectinesterase family protein	4766905-4769936 REVERSE LENGTH=2945	394	1e-108	0.8	0.01	1	530	4767060	4767592	54	49	100	117	104	106		NoHit_for_SNP
EdiCtg56984pos186	LG5	76.991	+/+	S	Chromosome 3	AT3G14180	sequence-specific DNA binding transcription factor	4706802-4709176 REVERSE LENGTH=2375	593	1e-168	0.86	0.05	1	563	4707441	4708024	31	24	104	149	154	97	AT	Transversion
EdiCtg71214pos61	LG5	77.408	+/-	N	Chromosome 3	AT3G13890	myb domain protein 26	4576740-4578027 REVERSE LENGTH=1108	643	0	0.88	0.05	7	566	4577490	4576934	19	22	167	147	133	56	AC	Transversion
EdiCtg49663pos50	LG5	79.209	+/-	N	Chromosome 3	AT3G13350	HMG (high mobility group) box protein with ARID/BRIGHT DNA-binding domain-containing protein	4335475-4338016 REVERSE LENGTH=1418	351	7e-96	0.83	0.04	1	401	4336924	4336507	21	35	94	131	65	55		NoHit_for_SNP
EdiCtg10299pos68	LG5	79.313	+/-	N	Chromosome 3	AT3G13330	proteasome activating protein 200	4319490-4330218 REVERSE LENGTH=5907	379	3e-104	0.84	0.06	108	532	4329655	4329245	23	22	85	146	59	70	CG	Transversion
EdiCtg8360pos447	LG5	81.582	+/-	N	Chromosome 3	AT3G11490	rac GTPase activating protein	3617264-3620064 REVERSE LENGTH=2064	104	2e-21	0.78	0.1	1	180	3620697	3620525	8	13	50	56	23	17		NoHit_for_SNP
EdiCtg11254pos69	LG5	81.79	+/+	S	Chromosome 3	AT3G11330	plant intracellular ras group-related LRR 9	3551759-3554843 REVERSE LENGTH=2219	69	8e-11	0.81	0.07	77	165	3549314	3549400	6	5	29	26	10	9	TC	Transition
EdiCtg15927pos182	LG5	82.105	+/+	S	Chromosome 3	AT3G11220	Paxneb protein-like protein	3513531-3516408 REVERSE LENGTH=1718	544	1e-153	0.85	0.03	2	555	3515386	3515924	35	30	162	116	105	89		NoHit_for_SNP
EdiCtg19515pos260	LG5	82.525	+/+	S	Chromosome 3				60	4e-08	0.87	0.02	22	74	3411685	3411738	2	4	26	11	6	4		NoHit_for_SNP
EdiCtg89818pos56	LG5	83.2	+/+	S	Chromosome 3	AT3G10690	DNA GYRASE A	3339392-3346360 REVERSE LENGTH=3190	560	9e-159	0.88	0.03	1	480	3340665	3341139	20	21	154	116	85	73	G-	Insertion
EdiCtg37593pos74	LG5	83.307	+/-	S	Chromosome 3	AT3G10440	Shugoshin C terminus	3245329-3249355 FORWARD LENGTH=2134	357	2e-97	0.86	0.01	1	342	3246320	3245977	20	26	112	80	61	42	AC	Transversion
EdiCtg47098pos102	LG5	83.307	+/+	S	Chromosome 3	AT3G10310	P-loop nucleoside triphosphate hydrolases superfamily protein with CH (Calponin Homology) domain-containing protein	3190001-3195005 FORWARD LENGTH=3010	196	3e-49	0.82	0.08	181	416	3191523	3191768	11	14	64	69	39	34		NoHit_for_SNP
EdiCtg34042pos420	LG5	83.411	+/+	S	Chromosome 3	AT3G10270	DNA gyrase subunit B	3173805-3179726 REVERSE LENGTH=2193	254	2e-66	0.88	0.04	226	447	3177891	3178111	8	11	79	40	53	26		NoHit_for_SNP
EdiCtg77770pos63	LG5	83.515	+/+	S	Chromosome 3	AT3G10030	aspartate/glutamate/uridylate kinase family protein	3092023-3094945 REVERSE LENGTH=2272	296	3e-79	0.89	0.01	320	563	3093445	3093689	14	11	79	55	54	30		NoHit_for_SNP
EdiCtg59036pos429	LG5	83.515	+/+	S	Chromosome 3	AT3G10090	Nucleic acid-binding%2C OB-fold-like protein	3108789-3110094 REVERSE LENGTH=538	357	1e-97	0.88	0.04	248	551	3108892	3109183	11	12	81	78	72	38	AG	Transition
EdiCtg9402pos200	LG5	83.724	+/+	S	Chromosome 3	AT3G09860	actin T1-like protein	3025993-3027250 FORWARD LENGTH=694	243	4e-63	0.82	0.09	256	545	3026021	3026329	21	8	78	77	45	57		NoHit_for_SNP
EdiCtg59360pos71	LG5	84.04	+/-	S	Chromosome 3	AT3G09470	Major facilitator superfamily protein	2911455-2914572 REVERSE LENGTH=1689	292	4e-78	0.79	0.07	4	455	2911865	2911414	33	31	117	129	63	62		NoHit_for_SNP
EdiCtg86848pos251	LG5	84.248	+/-	S	Chromosome 3	AT3G09405	Pectinacetylesterase family protein	2894807-2897674 REVERSE LENGTH=1818	383	2e-105	0.82	0.05	4	478	2900820	2900341	33	30	102	145	61	93	AG	Transition
EdiCtg54359pos456	LG5	85.106	+/-	N	Chromosome 3				87	2e-16	0.83	0.09	2	101	2756832	2756731	3	5	35	27	7	19		NoHit_for_SNP
EdiCtg56484pos298	LG5	87.037	+/-	N	Chromosome 3	AT3G07160	glucan synthase-like 10	2264945-2279383 REVERSE LENGTH=5870	715	0	0.91	0.02	1	538	2271339	2270803	18	23	134	171	96	91	AG	Transition
EdiCtg70615pos409	LG5	87.353	+/-	S	Chromosome 3	AT3G06950	Pseudouridine synthase family protein	2192685-2194321 FORWARD LENGTH=1223	126	5e-28	0.91	0	4	95	2193310	2193219	5	3	18	32	17	17		NoHit_for_SNP
EdiCtg53975pos73	LG5	87.457	+/-	S	Chromosome 3	AT3G06860	multifunctional protein 2	2161735-2166357 FORWARD LENGTH=2717	257	2e-67	0.81	0.06	1	339	2166239	2165893	30	18	108	73	52	52		NoHit_for_SNP
EdiCtg24131pos295	LG5	88.791	+/+	N	Chromosome 3	AT3G05950	RmlC-like cupins superfamily protein	1780938-1782007 REVERSE LENGTH=925	270	2e-71	0.9	0	1	206	1781495	1781701	10	9	47	61	38	41		NoHit_for_SNP
EdiCtg50451pos59	LG5	89.326	+/+	N	Chromosome 3	AT3G05640	Protein phosphatase 2C family protein	1640362-1643174 REVERSE LENGTH=1648	608	4e-173	0.86	0.04	1	557	1641905	1642473	31	25	172	146	88	90	GT	Transversion
EdiCtg5898pos55	LG5	89.43	+/-	N	Chromosome 3				311	9e-84	0.81	0.03	12	416	1670790	1670380	33	33	97	112	51	75		NoHit_for_SNP
EdiCtg3063pos410	LG5	90.226	+/+	N	Chromosome 3	AT3G04810	NIMA-related kinase 2	1317254-1321269 FORWARD LENGTH=2311	440	1e-122	0.82	0.08	1	553	1320950	1321467	27	29	148	136	81	93		NoHit_for_SNP
EdiCtg68850pos61	LG5	90.332	+/-	N	Chromosome 3	AT3G04920	Ribosomal protein S24e family protein	1360837-1362449 FORWARD LENGTH=938	67	3e-10	0.76	0.15	335	489	1362272	1362115	8	7	61	32	17	19		NoHit_for_SNP
EdiCtg57221pos93	LG5	91.244	+/-	N	Chromosome 3	AT3G04370	plasmodesmata-located protein 4	1159423-1161147 FORWARD LENGTH=1152	76	5e-13	0.79	0.03	392	509	1161013	1160899	11	11	40	31	18	4		NoHit_for_SNP
EdiCtg49017pos83	LG5	91.782	+/+	S	Chromosome 3	AT3G04030	Homeodomain-like superfamily protein	1042745-1044318 REVERSE LENGTH=1178	424	1e-117	0.82	0.08	4	555	1042754	1043283	21	35	104	180	97	80	TG	Transversion
EdiCtg48200pos70	LG5	92.101	+/+	S	Chromosome 3	AT3G03800	syntaxin of plants 131	969238-971658 FORWARD LENGTH=1195	292	3e-78	0.83	0.09	30	391	970792	971129	17	15	92	88	55	67	AG	Transition
EdiCtg12993pos371	LG5	92.524	+/-	N	Chromosome 3	AT3G03420	Ku70-binding family protein	812396-814101 FORWARD LENGTH=1173	189	6e-47	0.87	0.03	1	169	812551	812379	11	6	43	41	25	42		NoHit_for_SNP
EdiCtg28123pos78	LG5	92.524	+/+	N	Chromosome 3	AT3G03330	NAD(P)-binding Rossmann-fold superfamily protein	783332-786209 REVERSE LENGTH=1288	549	2e-155	0.85	0.06	9	557	785197	785734	24	27	159	130	104	84	AT	Transversion
EdiCtg31492pos76	LG5	92.627	+/-	N	Chromosome 3	AT3G02890	RING/FYVE/PHD zinc finger superfamily protein	640187-645692 FORWARD LENGTH=3861	267	2e-70	0.81	0.02	69	410	645082	644741	26	34	83	86	70	40	AG	Transition
EdiCtg49893pos102	LG5	92.835	+/+	N	Chromosome 3				128	1e-28	0.82	0.06	213	368	616755	616905	13	6	39	45	21	25		NoHit_for_SNP
EdiCtg10579pos62	LG5	92.939	+/-	N	Chromosome 3	AT3G02140	AFP2 (ABI five-binding protein 2) family protein	385237-387051 REVERSE LENGTH=1815	75	1e-12	0.89	0	27	87	385544	385484	3	4	12	24	10	8		NoHit_for_SNP
EdiCtg10559pos93	LG5	93.043	+/-	N	Chromosome 3	AT3G02090	Insulinase (Peptidase family M16) protein	365549-368911 FORWARD LENGTH=2060	315	7e-85	0.9	0.02	15	260	366957	366708	9	13	68	67	45	44		NoHit_for_SNP
EdiCtg89763pos260	LG5	93.254	+/+	N	Chromosome 3	AT3G01090	SNF1 kinase homolog 10	31181-34487 REVERSE LENGTH=2208	69	8e-11	0.77	0.11	347	473	34192	34331	5	12	44	28	24	13	-G	Deletion
EdiCtg14123pos53	LG5	93.358	+/+	N	Chromosome 3	AT3G01820	P-loop containing nucleoside triphosphate hydrolases superfamily protein	293754-295724 REVERSE LENGTH=1386	427	1e-118	0.84	0.03	121	562	295026	295466	20	35	102	68	93	116	AC	Transversion
EdiCtg13985pos76	LG6	0	+/-	N	Chromosome 1	AT1G54990	alpha/beta-Hydrolases superfamily protein	20511519-20513681 FORWARD LENGTH=1660	481	6e-135	0.89	0	1	389	20512748	20512360	22	21	109	97	90	50	AC	Transversion
EdiCtg21964pos102	LG6	0.733	+/-	N	Chromosome 1	AT1G62910	Pentatricopeptide repeat (PPR) superfamily protein	23298948-23301141 FORWARD LENGTH=2194	372	4e-102	0.84	0.01	4	383	23300219	23299837	41	16	101	106	69	47	AC	Transversion
EdiCtg56443pos64	LG6	0.94	+/-	N	Chromosome 2				69	1e-11	0.89	0.04	10	64	6012575	6012521	2	2	18	14	6	12	AG	Transition
EdiCtg89369pos62	LG6	1.462	+/+	N	Chromosome 1	AT1G61300	LRR and NB-ARC domains-containing disease resistance protein	22607462-22610557 REVERSE LENGTH=2923	230	2e-59	0.8	0.01	9	324	22608542	22608857	27	33	91	71	54	38	AT	Transversion
EdiCtg59160pos257	LG6	1.773	+/-	N	Chromosome 1	AT1G54380	spliceosome protein-like protein	20297805-20300979 REVERSE LENGTH=2110	132	1e-29	0.8	0.01	278	459	20300924	20300743	17	18	43	39	33	31	AC	Transversion
EdiCtg20781pos363	LG6	1.773	+/-	N	Chromosome 2	AT2G13770	nuclease	5736570-5737863 FORWARD LENGTH=1081	388	4e-107	0.85	0.01	1	378	5737831	5737454	36	18	97	111	72	43	AT	Transversion
EdiCtg30056pos91	LG6	2.716	+/+	N	Chromosome 1	AT1G27000	GRIP/coiled-coil protein%2C putative (DUF1664)	9373885-9376828 FORWARD LENGTH=1504	254	2e-66	0.8	0.07	214	555	9375687	9376050	19	29	84	112	52	45	TA	Transversion
EdiCtg47462pos111	LG6	3.34	+/+	N	Chromosome 1	AT1G54510	NIMA-related serine/threonine kinase 1	20358319-20360745 REVERSE LENGTH=2098	403	2e-111	0.85	0.04	69	482	20359854	20360265	28	21	136	101	63	56	AT	Transversion
EdiCtg97435pos90	LG6	3.444	+/-	N	Chromosome 2				100	2e-20	0.75	0.02	3	233	3088448	3088218	29	26	59	46	37	32	AC	Transversion
EdiCtg50642pos100	LG6	3.548	+/-	N	Chromosome 1	AT1G20080	Calcium-dependent lipid-binding (CaLB domain) family protein	6962127-6965071 FORWARD LENGTH=1882	311	8e-84	0.83	0.08	1	360	6963984	6963631	16	17	100	103	60	46	AG	Transition
EdiCtg12841pos204	LG6	3.548	+/+	N	Chromosome 2				65	5e-10	0.81	0.02	145	224	5709942	5710021	5	8	12	28	17	9	AT	Transversion
EdiCtg23318pos98	LG6	3.548	+/+	N	Chromosome 3				132	1e-29	0.73	0.02	64	450	13624979	13625364	44	54	78	89	66	52	AG	Transition
EdiCtg1928pos426	LG6	3.548	+/-	N	Chromosome 4				97	4e-19	0.72	0.03	30	379	3804428	3804081	46	43	104	72	37	42	GA	Transition
EdiCtg47252pos311	LG6	3.652	+/+	N	Chromosome 5	AT5G64050	glutamate tRNA synthetase	25629832-25633209 REVERSE LENGTH=2187	278	1e-73	0.81	0.05	1	352	25632481	25632842	28	21	104	89	69	36	AC	Transversion
EdiCtg13534pos101	LG6	5.643	+/+	N	Chromosome 4				122	6e-27	0.81	0.05	352	511	2105104	2105261	14	9	49	43	20	20		NoHit_for_SNP
EdiCtg39408pos107	LG6	6.058	+/-	N	Chromosome 1	AT1G65500	transmembrane protein	24357749-24358732 FORWARD LENGTH=756	60	5e-08	0.91	0	505	548	24358375	24358332	1	3	16	8	4	12		NoHit_for_SNP
EdiCtg64121pos365	LG6	6.685	+/+	N	Chromosome 1	AT1G65590	beta-hexosaminidase 3	24385552-24391208 FORWARD LENGTH=2271	296	3e-79	0.83	0.02	134	465	24385936	24386272	30	21	80	84	47	69	AG	Transition
EdiCtg43511pos71	LG6	8.246	+/+	N	Chromosome 1	AT1G66070	Translation initiation factor eIF3 subunit	24595809-24598631 REVERSE LENGTH=1389	292	3e-78	0.88	0.03	113	364	24596390	24596639	11	12	67	79	43	35	CG	Transversion
EdiCtg29040pos78	LG6	9.516	+/+	N	Chromosome 1				65	8e-10	0.74	0.03	94	261	13047263	13047429	15	24	35	36	29	26		NoHit_for_SNP
EdiCtg79515pos96	LG6	10.857	+/+	N	Chromosome 1	AT1G66400	calmodulin like 23	24770419-24771393 REVERSE LENGTH=975	220	2e-56	0.79	0.07	4	363	24771118	24771469	20	33	82	101	45	62	GT	Transversion
EdiCtg57435pos109	LG6	10.857	+/+	N	Chromosome 5	AT5G02490	Heat shock protein 70 (Hsp 70) family protein	550035-552827 REVERSE LENGTH=2485	409	3e-113	0.83	0.03	8	471	550391	550867	41	27	82	136	110	67	AT	Transversion
EdiCtg79515pos295	LG6	10.867	+/-	N	Chromosome 1	AT1G66400	calmodulin like 23	24770419-24771393 REVERSE LENGTH=975	220	2e-56	0.79	0.07	112	471	24771469	24771118	20	33	101	82	62	45	AT	Transversion
EdiCtg58078pos404	LG6	11.574	+/-	N	Chromosome 1	AT1G66810	Zinc finger C-x8-C-x5-C-x3-H type family protein	24927246-24929054 REVERSE LENGTH=1702	222	6e-57	0.78	0.06	9	366	24929108	24928740	26	32	84	112	59	39	AT	Transversion
EdiCtg58078pos82	LG6	11.586	+/-	S	Chromosome 1	AT1G66810	Zinc finger C-x8-C-x5-C-x3-H type family protein	24927246-24929054 REVERSE LENGTH=1702	222	6e-57	0.78	0.06	9	366	24929108	24928740	26	32	84	112	59	39		NoHit_for_SNP
EdiCtg92401pos91	LG6	11.796	+/+	S	Chromosome 1	AT1G66910	Protein kinase superfamily protein	24961634-24963946 REVERSE LENGTH=1997	134	2e-30	0.73	0.05	2	414	24963235	24963662	45	48	105	86	53	72	TG	Transversion
EdiCtg17617pos77	LG6	11.901	+/+	S	Chromosome 1				75	2e-12	0.77	0.12	138	275	24996530	24996675	5	11	34	38	21	24		NoHit_for_SNP
EdiCtg83648pos363	LG6	12.338	+/-	S	Chromosome 1				108	2e-22	0.79	0.06	173	338	25027418	25027252	17	8	45	44	19	28		NoHit_for_SNP
EdiCtg19687pos55	LG6	13.38	+/-	S	Chromosome 1	AT1G67140	HEAT repeat-containing protein	25100862-25117423 REVERSE LENGTH=6874	680	0	0.89	0.02	6	560	25105617	25105053	29	23	131	167	103	101	GA	Transition
EdiCtg61884pos60	LG6	13.547	+/-	S	Chromosome 1	AT1G67140	HEAT repeat-containing protein	25100862-25117423 REVERSE LENGTH=6874	625	4e-178	0.9	0.01	81	558	25106102	25105622	19	23	121	152	86	76	AT	Transversion
EdiCtg27458pos53	LG6	14.145	+/+	S	Chromosome 1				108	1e-22	0.8	0.08	2	160	25135377	25135525	9	11	28	59	26	15		NoHit_for_SNP
EdiCtg32560pos97	LG6	14.871	+/+	S	Chromosome 1	AT1G67320	DNA primase%2C large subunit family	25205392-25208972 REVERSE LENGTH=1484	320	2e-86	0.86	0.03	1	295	25206211	25206513	20	14	81	72	57	51		NoHit_for_SNP
EdiCtg17110pos107	LG6	15.619	+/+	S	Chromosome 1	AT1G67410	Exostosin family protein	25251193-25253677 REVERSE LENGTH=2200	457	1e-127	0.86	0.05	3	431	25251434	25251865	24	16	115	118	68	79	CA	Transversion
EdiCtg23476pos114	LG6	15.765	+/-	S	Chromosome 1	AT1G67580	Protein kinase superfamily protein	25327282-25331461 REVERSE LENGTH=3200	316	2e-85	0.88	0.01	1	269	25327708	25327443	22	7	56	83	42	56		NoHit_for_SNP
EdiCtg62561pos435	LG6	16.231	+/-	S	Chromosome 1	AT1G67690	Zincin-like metalloproteases family protein	25368874-25373977 FORWARD LENGTH=2592	555	4e-157	0.87	0.02	1	504	25370861	25370352	34	25	158	127	91	67	AC	Transversion
EdiCtg29631pos276	LG6	16.37	+/-	N	Chromosome 3	AT3G26100	Regulator of chromosome condensation (RCC1) family protein	9536865-9540453 FORWARD LENGTH=2934	58	2e-07	0.82	0.03	480	546	9538282	9538216	2	8	18	9	12	17		NoHit_for_SNP
EdiCtg12742pos77	LG6	17.376	+/-	S	Chromosome 1	AT1G67840	chloroplast sensor kinase	25434073-25437075 FORWARD LENGTH=2159	403	1e-111	0.86	0.03	14	385	25435813	25435438	25	15	123	81	63	61	AG	Transition
EdiCtg41262pos258	LG6	17.786	+/-	S	Chromosome 1	AT1G68020	UDP-Glycosyltransferase / trehalose-phosphatase family protein	25497290-25500374 FORWARD LENGTH=2996	756	0	0.91	0.01	4	564	25498964	25498407	36	11	140	152	146	73	CA	Transversion
EdiCtg21920pos98	LG6	17.918	+/-	S	Chromosome 1	AT1G68050	flavin-binding%2C kelch repeat%2C f box 1	25508639-25510907 FORWARD LENGTH=2168	171	2e-41	0.9	0.02	409	539	25509028	25508897	7	3	47	22	27	24		NoHit_for_SNP
EdiCtg14324pos114	LG6	18.304	+/-	S	Chromosome 1	AT1G68140	zinc finger/BTB domain protein%2C putative (DUF1644)	25538945-25541741 REVERSE LENGTH=2434	169	8e-41	0.77	0.12	80	394	25541720	25541379	18	18	48	104	66	53		NoHit_for_SNP
EdiCtg50183pos380	LG6	18.713	+/-	S	Chromosome 1	AT1G68180	RING/U-box superfamily protein	25554721-25556097 FORWARD LENGTH=1275	649	0	0.88	0.03	1	547	25555114	25554564	26	26	145	169	78	98		NoHit_for_SNP
EdiCtg33975pos387	LG6	22.27	+/+	N	Chromosome 1	AT1G69010	BES1-interacting Myc-like protein 2	25941629-25944265 FORWARD LENGTH=1777	379	3e-104	0.83	0.04	1	416	25941493	25941906	29	23	135	69	82	68	AT	Transversion
EdiCtg22571pos66	LG6	22.325	+/-	S	Chromosome 1				405	5e-112	0.82	0.09	4	521	25890395	25889899	27	20	132	160	60	84	AT	Transversion
EdiCtg82295pos417	LG6	22.374	+/+	S	Chromosome 1	AT1G68890	2-oxoglutarate decarboxylase/hydro-lyase/magnesium ion-binding protein	25896854-25906714 FORWARD LENGTH=5443	302	7e-81	0.81	0.02	163	549	25897954	25898343	30	36	103	114	49	52	AT	Transversion
EdiCtg10849pos401	LG6	22.547	+/-	S	Chromosome 1	AT1G69070	nucleolar-like protein	25967421-25971482 REVERSE LENGTH=2808	411	1e-113	0.84	0.03	66	487	25970766	25970343	26	27	115	118	44	86	AT	Transversion
EdiCtg49126pos373	LG6	22.685	+/-	N	Chromosome 1	AT1G68680	SH3/FCH domain protein	25785506-25787342 FORWARD LENGTH=1069	287	2e-76	0.86	0.04	156	418	25785834	25785566	19	8	76	54	47	57	AT	Transversion
EdiCtg54380pos325	LG6	22.789	+/-	N	Chromosome 1	AT1G68610	PLANT CADMIUM RESISTANCE 11	25763459-25764207 FORWARD LENGTH=749	651	0	0.89	0.02	3	534	25764026	25763489	32	17	133	138	109	100	AC	Transversion
EdiCtg20590pos455	LG6	23.574	+/+	N	Chromosome 1	AT1G69220	Protein kinase superfamily protein	26020089-26026285 REVERSE LENGTH=2886	579	3e-164	0.87	0.03	2	522	26024858	26025371	30	23	161	131	100	65		NoHit_for_SNP
EdiCtg68709pos260	LG6	23.73	+/+	S	Chromosome 1	AT1G69220	Protein kinase superfamily protein	26020089-26026285 REVERSE LENGTH=2886	135	5e-31	0.97	0	323	401	26023964	26024042	1	1	22	20	22	13	AT	Transversion
EdiCtg73778pos63	LG6	23.834	+/-	S	Chromosome 1	AT1G69250	Nuclear transport factor 2 (NTF2) family protein with RNA binding (RRM-RBD-RNP motifs) domain-containing protein	26032827-26035515 FORWARD LENGTH=1824	91	3e-18	0.83	0	15	117	26034885	26034783	9	9	33	16	18	18	CG	Transversion
EdiCtg31315pos244	LG6	23.842	+/-	S	Chromosome 1	AT1G69280	hypothetical protein	26045160-26048190 REVERSE LENGTH=2743	152	8e-36	0.76	0.08	23	342	26047038	26046738	28	23	71	105	30	41	GT	Transversion
EdiCtg1688pos82	LG6	24.241	+/-	S	Chromosome 1	AT1G69330	RING/U-box superfamily protein	26063662-26065518 REVERSE LENGTH=1541	579	3e-164	0.86	0.01	6	561	26064492	26063936	41	33	115	177	107	80		NoHit_for_SNP
EdiCtg40425pos279	LG6	24.251	+/+	S	Chromosome 1	AT1G69400	Transducin/WD40 repeat-like superfamily protein	26086921-26088977 FORWARD LENGTH=1296	171	2e-41	0.91	0	1	125	26087244	26087368	8	3	25	43	23	23		NoHit_for_SNP
EdiCtg86818pos88	LG6	24.366	+/+	S	Chromosome 1	AT1G69480	EXS (ERD1/XPR1/SYG1) family protein	26114024-26117955 REVERSE LENGTH=2730	579	3e-164	0.87	0.01	36	560	26116900	26117421	47	20	113	159	116	67	C-	Insertion
EdiCtg20091pos427	LG6	24.616	+/-	S	Chromosome 1	AT1G69510	cAMP-regulated phosphoprotein 19-related protein	26126455-26127924 FORWARD LENGTH=937	135	8e-31	0.88	0.03	74	187	26127231	26127115	6	5	39	25	20	19	CA	Transversion
EdiCtg92684pos95	LG6	24.834	+/-	S	Chromosome 1				121	2e-26	0.83	0.11	117	252	26144674	26144537	3	5	30	45	23	23	AT	Transversion
EdiCtg19357pos59	LG6	25.078	+/-	S	Chromosome 1	AT1G69540	AGAMOUS-like 94	26145044-26146662 REVERSE LENGTH=1080	58	3e-08	0.88	0	2	50	26146137	26146089	5	1	13	15	9	6		NoHit_for_SNP
EdiCtg85422pos449	LG6	25.291	+/-	S	Chromosome 1	AT1G69588	CLAVATA3/ESR-RELATED 45	26178042-26178925 FORWARD LENGTH=884	734	0	0.91	0.02	3	547	26178160	26177611	19	20	138	176	89	100	TG	Transversion
EdiCtg34557pos199	LG6	25.303	+/-	S	Chromosome 1	AT1G69610	zinc finger FYVE domain protein%2C putative (DUF1666)	26186954-26189489 FORWARD LENGTH=2051	558	3e-158	0.88	0.01	1	475	26188812	26188341	27	23	129	129	84	78	AG	Transition
EdiCtg23312pos107	LG6	25.487	+/-	S	Chromosome 1	AT1G69640	sphingoid base hydroxylase 1	26193618-26195726 REVERSE LENGTH=1358	202	7e-51	0.79	0.12	2	306	26194022	26193689	14	17	76	105	32	56	AG	Transition
EdiCtg84073pos94	LG6	26.021	+/+	S	Chromosome 1				141	2e-32	0.78	0.1	229	483	26246555	26246793	11	20	69	67	31	36	AC	Transversion
EdiCtg11440pos268	LG6	26.229	+/+	S	Chromosome 1	AT1G69770	chromomethylase 3	26248118-26253687 REVERSE LENGTH=3066	93	4e-18	0.82	0.02	33	142	26248153	26248262	11	7	37	22	18	14		NoHit_for_SNP
EdiCtg48359pos114	LG6	26.283	+/-	S	Chromosome 1	AT1G69770	chromomethylase 3	26248118-26253687 REVERSE LENGTH=3066	165	7e-40	0.75	0.05	4	367	26251619	26251254	29	43	79	107	42	55	T-	Insertion
EdiCtg14976pos93	LG6	26.332	+/-	N	Chromosome 1	AT1G14400	ubiquitin carrier protein 1	4927011-4928533 REVERSE LENGTH=834	71	2e-11	0.83	0.04	146	224	4927764	4927683	4	7	25	18	13	12		NoHit_for_SNP
EdiCtg15841pos391	LG6	26.959	+/-	N	Chromosome 1	AT1G69830	alpha-amylase-like 3	26288228-26293173 REVERSE LENGTH=3124	710	0	0.9	0	1	558	26290854	26290297	29	29	172	129	91	108	CA	Transversion
EdiCtg46698pos409	LG6	26.981	+/+	S	Chromosome 1	AT1G69830	alpha-amylase-like 3	26288228-26293173 REVERSE LENGTH=3124	300	3e-80	0.89	0.01	66	310	26289863	26290110	18	7	66	66	53	35	GA	Transition
EdiCtg15486pos304	LG6	27.167	+/+	S	Chromosome 1				392	4e-108	0.81	0.06	2	531	26314012	26314529	35	35	166	125	69	77	AC	Transversion
EdiCtg27570pos69	LG6	27.878	+/-	S	Chromosome 1				399	2e-110	0.85	0.08	20	437	26352355	26351945	12	21	126	142	42	55	TA	Transversion
EdiCtg25224pos302	LG6	28.074	+/-	S	Chromosome 1	AT1G70130	Concanavalin A-like lectin protein kinase family protein	26409601-26411828 REVERSE LENGTH=2140	691	0	0.89	0	6	568	26411334	26410772	33	30	142	164	85	109	GA	Transition
EdiCtg32293pos282	LG6	28.642	+/+	N	Chromosome 1	AT1G70430	Protein kinase superfamily protein	26545414-26548756 FORWARD LENGTH=1894	193	4e-48	0.8	0.07	266	553	26547066	26547351	20	19	87	63	35	52	AG	Transition
EdiCtg20888pos233	LG6	28.954	+/+	S	Chromosome 1	AT1G70520	cysteine-rich RLK (RECEPTOR-like protein kinase) 2	26584729-26587628 REVERSE LENGTH=2403	372	4e-102	0.85	0.03	17	373	26586557	26586925	26	16	83	88	94	50	GA	Transition
EdiCtg84540pos338	LG6	29.162	+/+	S	Chromosome 1	AT1G70550	NEP-interacting protein%2C putative (DUF239)	26597067-26600445 FORWARD LENGTH=2414	499	2e-140	0.89	0.02	1	409	26598850	26599263	18	20	97	141	62	69	AG	Transition
EdiCtg445pos85	LG6	29.265	+/-	S	Chromosome 1	AT1G70610	transporter associated with antigen processing protein 1	26621959-26626508 FORWARD LENGTH=2418	224	1e-57	0.84	0.07	252	494	26626444	26626218	7	13	66	70	41	29	AT	Transversion
EdiCtg42273pos91	LG6	29.369	+/-	S	Chromosome 1	AT1G70670	Caleosin-related family protein	26644565-26646200 FORWARD LENGTH=1083	195	1e-48	0.9	0.01	9	162	26645744	26645592	9	6	37	49	28	24		NoHit_for_SNP
EdiCtg8276pos327	LG6	29.473	+/-	S	Chromosome 1	AT1G70710	glycosyl hydrolase 9B1	26659129-26663337 REVERSE LENGTH=2081	315	9e-85	0.81	0.07	1	435	26661631	26661211	19	35	94	145	34	85	AT	Transversion
EdiCtg73872pos222	LG6	29.681	+/+	S	Chromosome 1	AT1G70750	myosin-binding protein (Protein of unknown function%2C DUF593)	26679872-26683355 REVERSE LENGTH=3211	206	5e-52	0.77	0.09	114	528	26682016	26682405	32	26	101	90	80	54	CA	Transversion
EdiCtg101809pos81	LG6	29.889	+/-	S	Chromosome 1				161	1e-38	0.76	0.12	106	447	26695205	26694827	23	23	111	90	43	48	AC	Transversion
EdiCtg23068pos300	LG6	29.993	+/-	S	Chromosome 1	AT1G70820	phosphoglucomutase%2C putative / glucose phosphomutase	26705428-26708265 FORWARD LENGTH=2347	460	1e-128	0.85	0.05	43	484	26707637	26707179	18	26	124	125	103	43	AG	Transition
EdiCtg28519pos72	LG6	29.993	+/-	S	Chromosome 1	AT1G70860	Polyketide cyclase/dehydrase and lipid transport superfamily protein	26718070-26719211 REVERSE LENGTH=949	233	3e-60	0.83	0.05	1	276	26718434	26718165	21	14	69	73	34	55		NoHit_for_SNP
EdiCtg48083pos373	LG6	30.47	+/+	S	Chromosome 1	AT1G71000	Chaperone DnaJ-domain superfamily protein	26769000-26770177 REVERSE LENGTH=986	58	2e-07	0.84	0.05	454	516	26769369	26769428	4	3	17	14	8	14		NoHit_for_SNP
EdiCtg85979pos78	LG6	30.823	+/+	S	Chromosome 1				147	3e-34	0.84	0.02	61	212	26774427	26774577	4	17	27	61	16	25	GA	Transition
EdiCtg49749pos292	LG6	30.935	+/-	S	Chromosome 1	AT1G71010	FORMS APLOID AND BINUCLEATE CELLS 1C	26782048-26788973 FORWARD LENGTH=5999	337	2e-91	0.89	0.02	1	274	26786888	26786612	14	12	77	72	53	45		NoHit_for_SNP
EdiCtg12329pos427	LG6	31.048	+/+	S	Chromosome 1	AT1G71020	ARM repeat superfamily protein	26790597-26793175 REVERSE LENGTH=2398	719	0	0.9	0.01	1	563	26791016	26791584	33	20	120	156	119	115	-C	Deletion
EdiCtg39900pos273	LG6	31.16	+/-	S	Chromosome 1	AT1G71040	Cupredoxin superfamily protein	26796725-26800483 REVERSE LENGTH=2481	147	3e-34	0.79	0.08	1	242	26797450	26797216	19	15	61	64	37	33	AT	Transversion
EdiCtg29973pos89	LG6	31.791	+/-	S	Chromosome 1	AT1G71060	Tetratricopeptide repeat (TPR)-like superfamily protein	26805651-26807183 REVERSE LENGTH=1533	699	0	0.89	0	3	563	26806214	26805654	36	25	157	129	79	135	CA	Transversion
EdiCtg41758pos241	LG6	32.024	+/-	S	Chromosome 1	AT1G71270	Vps52 / Sac2 family	26863587-26870015 FORWARD LENGTH=2471	492	4e-138	0.84	0.05	23	553	26869281	26868770	26	32	146	131	93	80	AT	Transversion
EdiCtg13653pos398	LG6	32.134	+/-	S	Chromosome 1	AT1G71420	Tetratricopeptide repeat (TPR)-like superfamily protein	26917786-26920099 REVERSE LENGTH=2314	472	5e-132	0.89	0	1	387	26918207	26917821	31	13	111	96	50	86		NoHit_for_SNP
EdiCtg85652pos81	LG6	32.243	+/+	S	Chromosome 1	AT1G71500	Rieske (2Fe-2S) domain-containing protein	26935982-26937607 FORWARD LENGTH=1242	327	1e-88	0.89	0.02	1	264	26936237	26936500	15	8	59	64	48	67	AT	Transversion
EdiCtg59434pos385	LG6	32.354	+/+	S	Chromosome 1	AT1G71530	Protein kinase superfamily protein	26939567-26942952 FORWARD LENGTH=2813	95	1e-18	0.92	0.04	360	428	26944394	26944463	1	2	23	18	17	7	CA	Transversion
EdiCtg22285pos442	LG6	32.594	+/-	S	Chromosome 1	AT1G71697	choline kinase 1	26970968-26973464 FORWARD LENGTH=1897	503	2e-141	0.92	0	1	353	26971883	26971531	19	8	102	88	84	52		NoHit_for_SNP
EdiCtg58557pos294	LG6	32.594	+/-	S	Chromosome 1	AT1G71830	somatic embryogenesis receptor-like kinase 1	27018158-27022117 FORWARD LENGTH=2570	171	2e-41	0.87	0.01	22	169	27018674	27018525	6	11	50	34	29	18		NoHit_for_SNP
EdiCtg5759pos447	LG6	32.699	+/+	N	Chromosome 3				183	3e-45	0.8	0.07	319	565	2058984	2059247	12	21	71	62	38	42	TC	Transition
EdiCtg19156pos67	LG6	32.806	+/+	S	Chromosome 1	AT1G71890	Major facilitator superfamily protein	27058381-27060786 FORWARD LENGTH=1863	523	1e-147	0.84	0.03	1	555	27058967	27059512	35	37	121	154	93	102	AT	Transversion
EdiCtg39462pos235	LG6	33.021	+/-	S	Chromosome 1	AT1G71930	vascular related NAC-domain protein 7	27076020-27077991 FORWARD LENGTH=1322	512	2e-144	0.87	0.03	1	456	27077693	27077235	30	15	92	144	82	87	AT	Transversion
EdiCtg30779pos251	LG6	33.616	+/-	S	Chromosome 1	AT1G71990	fucosyltransferase 13	27100210-27102292 FORWARD LENGTH=1536	172	4e-42	0.84	0.02	1	184	27100433	27100251	15	12	45	38	31	41		NoHit_for_SNP
EdiCtg38411pos389	LG6	33.721	+/-	S	Chromosome 1				62	1e-08	0.85	0.05	1	62	27103121	27103063	3	3	11	19	12	11		NoHit_for_SNP
EdiCtg12105pos230	LG6	33.943	+/+	S	Chromosome 1	AT1G72110	O-acyltransferase (WSD1-like) family protein	27129025-27131469 REVERSE LENGTH=1756	327	7e-89	0.85	0	3	329	27130486	27130812	27	23	96	67	65	49	AG	Transition
EdiCtg51390pos63	LG6	34.133	+/+	S	Chromosome 1	AT1G72230	Cupredoxin superfamily protein	27188036-27189358 FORWARD LENGTH=1062	206	3e-52	0.79	0.05	19	335	27188200	27188524	24	28	69	94	53	44	CT	Transition
EdiCtg24518pos78	LG6	34.294	+/+	S	Chromosome 1	AT1G72190	D-isomer specific 2-hydroxyacid dehydrogenase family protein	27167363-27169754 REVERSE LENGTH=1275	169	6e-41	0.77	0.08	1	330	27168787	27169094	26	24	95	66	57	38	CT	Transition
EdiCtg81154pos446	LG6	34.399	+/-	S	Chromosome 1	AT1G72230	Cupredoxin superfamily protein	27188036-27189358 FORWARD LENGTH=1062	318	7e-86	0.86	0.04	138	446	27188955	27188650	19	13	65	76	67	61	AT	Transversion
EdiCtg54775pos106	LG6	34.511	+/-	S	Chromosome 1				233	2e-60	0.76	0.12	12	515	27178177	27177668	21	40	149	145	50	69		NoHit_for_SNP
EdiCtg24604pos93	LG6	34.739	+/+	S	Chromosome 1	AT1G72390	nuclear receptor coactivator	27245116-27251576 FORWARD LENGTH=4588	176	4e-43	0.86	0	103	269	27246247	27246413	14	10	31	56	20	36		NoHit_for_SNP
EdiCtg1944pos111	LG6	34.818	+/-	S	Chromosome 1	AT1G72320	pumilio 23	27228160-27232996 REVERSE LENGTH=2727	505	5e-142	0.88	0.01	120	548	27231801	27231373	27	21	98	137	64	80		NoHit_for_SNP
EdiCtg45539pos141	LG6	35.139	+/-	S	Chromosome 1	AT1G72420	NADH:ubiquinone oxidoreductase intermediate-associated protein 30	ubiquinone oxidoreductase intermediate-associated protein 30	303	1e-81	0.87	0.04	7	280	27263014	27262732	11	16	79	77	47	43	AT	Transversion
EdiCtg2157pos500	LG6	35.468	+/-	S	Chromosome 1	AT1G72500	inter alpha-trypsin inhibitor%2C heavy chain-like protein	27295193-27298649 REVERSE LENGTH=2657	446	3e-124	0.88	0.02	189	564	27296830	27296449	22	16	103	110	54	70	AG	Transition
EdiCtg22618pos355	LG6	36.07	+/+	S	Chromosome 1	AT1G72610	germin-like protein 1	27339114-27340044 REVERSE LENGTH=931	278	1e-73	0.88	0.04	324	559	27339135	27339379	10	9	82	57	36	41		NoHit_for_SNP
EdiCtg42734pos134	LG6	36.139	+/+	S	Chromosome 1	AT1G72750	translocase inner membrane subunit 23-2	27383320-27384524 FORWARD LENGTH=1160	132	5e-30	0.78	0.13	30	269	27383424	27383661	6	16	61	52	67	20	A-	Insertion
EdiCtg36143pos72	LG6	36.139	+/+	S	Chromosome 1	AT1G72750	translocase inner membrane subunit 23-2	27383320-27384524 FORWARD LENGTH=1160	422	5e-117	0.81	0.07	7	554	27383886	27384424	29	39	106	162	57	132	AC	Transversion
EdiCtg32174pos283	LG6	36.243	+/-	S	Chromosome 1	AT1G72830	nuclear factor Y%2C subunit A3	27405461-27407540 REVERSE LENGTH=1565	283	2e-75	0.87	0.06	1	247	27405811	27405549	12	6	56	79	49	45		NoHit_for_SNP
EdiCtg37700pos53	LG6	36.765	+/+	S	Chromosome 1	AT1G72990	beta-galactosidase 17	27457282-27462487 REVERSE LENGTH=2624	503	2e-141	0.85	0.04	40	539	27457469	27457956	27	27	143	124	79	84		NoHit_for_SNP
EdiCtg25280pos100	LG6	37.077	+/+	S	Chromosome 1	AT1G73080	PEP1 receptor 1	27484240-27488204 FORWARD LENGTH=3828	110	2e-23	0.84	0.08	15	133	27484199	27484317	6	4	43	21	15	25	AG	Transition
EdiCtg31244pos52	LG6	37.285	+/+	N	Chromosome 1				60	5e-08	0.76	0.05	138	262	16594105	16594229	6	19	29	40	19	9		NoHit_for_SNP
EdiCtg26829pos87	LG6	37.701	+/-	N	Chromosome 1	AT1G73450	Protein kinase superfamily protein	27613420-27619095 FORWARD LENGTH=4355	749	0	0.91	0	9	560	27615004	27614453	25	22	131	162	121	90	GA	Transition
EdiCtg57212pos56	LG6	37.908	+/-	S	Chromosome 1	AT1G73580	Calcium-dependent lipid-binding (CaLB domain) family protein	27654744-27655769 FORWARD LENGTH=855	316	2e-85	0.83	0.03	1	353	27655378	27655023	20	30	74	109	51	65		NoHit_for_SNP
EdiCtg71666pos65	LG6	38.012	+/+	S	Chromosome 1	AT1G73590	Auxin efflux carrier family protein	27659673-27663253 FORWARD LENGTH=2345	747	0	0.91	0.01	3	564	27660153	27660717	28	22	122	161	111	118	AG	Transition
EdiCtg18205pos114	LG6	38.22	+/+	S	Chromosome 1	AT1G73600	S-adenosyl-L-methionine-dependent methyltransferases superfamily protein	27670626-27673572 FORWARD LENGTH=1844	514	8e-145	0.85	0.06	1	518	27672058	27672588	31	18	128	158	68	105	AG	Transition
EdiCtg50187pos61	LG6	38.428	+/+	S	Chromosome 1	AT1G73660	protein tyrosine kinase family protein	27691893-27697372 REVERSE LENGTH=4101	226	4e-58	0.78	0.11	122	554	27693452	27693845	17	33	133	87	51	69	CA	Transversion
EdiCtg5076pos50	LG6	38.845	+/+	S	Chromosome 1	AT1G73670	MAP kinase 15	27699871-27703449 FORWARD LENGTH=2353	315	9e-85	0.91	0.01	1	230	27702241	27702471	14	3	65	69	33	45	CA	Transversion
EdiCtg26012pos76	LG6	38.949	+/-	S	Chromosome 1	AT1G73730	ETHYLENE-INSENSITIVE3-like 3	27730031-27732273 REVERSE LENGTH=2152	627	1e-178	0.89	0.01	43	558	27732112	27731596	29	27	148	116	64	131	AT	Transversion
EdiCtg66376pos78	LG6	38.949	+/-	S	Chromosome 1				137	1e-31	0.87	0.03	160	279	27748348	27748225	5	7	52	30	18	8		NoHit_for_SNP
EdiCtg43659pos90	LG6	39.052	+/+	S	Chromosome 1	AT1G73810	Core-2/I-branching beta-1%2C6-N-acetylglucosaminyltransferase family protein	27752342-27755297 REVERSE LENGTH=1510	390	1e-107	0.85	0.02	1	381	27754603	27754986	25	23	88	92	78	72	AC	Transversion
EdiCtg13751pos74	LG6	39.26	+/+	S	Chromosome 1	AT1G73820	Ssu72-like family protein	27755512-27757463 REVERSE LENGTH=919	171	2e-41	0.91	0	429	556	27757418	27757545	4	8	34	21	26	35		NoHit_for_SNP
EdiCtg20611pos92	LG6	39.364	+/-	S	Chromosome 1	AT1G73960	TBP-associated factor 2	27804879-27814519 REVERSE LENGTH=4643	525	4e-148	0.84	0.04	1	546	27809107	27808545	32	35	138	177	86	75	T-	Insertion
EdiCtg43757pos56	LG6	39.468	+/-	S	Chromosome 1	AT1G74080	myb domain protein 122	27855578-27857598 FORWARD LENGTH=1562	76	8e-14	0.82	0	26	117	27856847	27856756	13	4	16	27	12	20	GA	Transition
EdiCtg21714pos92	LG6	39.676	+/-	S	Chromosome 1	AT1G74360	Leucine-rich repeat protein kinase family protein	27954129-27958114 FORWARD LENGTH=3694	793	0	0.93	0	1	549	27956213	27955665	24	14	152	142	104	112	AC	Transversion
EdiCtg47178pos56	LG6	39.884	+/+	S	Chromosome 1	AT1G74470	Pyridine nucleotide-disulfide oxidoreductase family protein	27991165-27993445 FORWARD LENGTH=2087	545	2e-154	0.91	0	1	409	27991561	27991970	16	21	110	96	62	104	CT	Transition
EdiCtg16851pos91	LG6	40.196	+/+	S	Chromosome 1	AT1G74580	Pentatricopeptide repeat (PPR) superfamily protein	28020566-28023905 FORWARD LENGTH=2797	813	0	0.93	0	1	554	28021671	28022224	27	11	150	167	80	119	AG	Transition
EdiCtg56968pos274	LG6	40.404	+/-	S	Chromosome 1	AT1G74690	IQ-domain 31	28061159-28064771 REVERSE LENGTH=2421	327	1e-88	0.79	0.07	11	523	28063929	28063434	32	38	131	142	47	95	-T	Deletion
EdiCtg50245pos363	LG6	40.404	+/+	N	Chromosome 1	AT1G18950	DDT domain superfamily	6546399-6551919 FORWARD LENGTH=2763	148	1e-34	0.8	0.07	20	233	6547020	6547242	17	14	40	72	30	38		NoHit_for_SNP
EdiCtg9694pos71	LG6	40.716	+/+	N	Chromosome 1	AT1G74960	fatty acid biosynthesis 1	28152253-28156350 REVERSE LENGTH=2339	586	2e-166	0.88	0.02	57	554	28154644	28155145	23	26	150	118	106	71	GA	Transition
EdiCtg16897pos72	LG6	40.716	+/+	S	Chromosome 1	AT1G75170	Sec14p-like phosphatidylinositol transfer family protein	28213807-28215887 FORWARD LENGTH=1287	361	1e-98	0.91	0	12	275	28215002	28215265	12	11	77	69	50	45		NoHit_for_SNP
EdiCtg84975pos255	LG6	40.82	+/+	S	Chromosome 1				117	3e-25	0.84	0.07	51	177	28240288	28240407	3	8	41	34	16	17		NoHit_for_SNP
EdiCtg90108pos55	LG6	41.237	+/-	S	Chromosome 1	AT1G75430	BEL1-like homeodomain 11	28307893-28309610 REVERSE LENGTH=1292	381	9e-105	0.86	0.03	192	556	28309612	28309242	17	27	96	104	51	68	AT	Transversion
EdiCtg37776pos68	LG6	41.967	+/-	S	Chromosome 1				246	3e-64	0.83	0.06	68	347	28351353	28351074	14	19	80	88	35	36		NoHit_for_SNP
EdiCtg23032pos108	LG6	42.071	+/-	S	Chromosome 1	AT1G75660	5'-3' exoribonuclease 3	28408134-28415118 FORWARD LENGTH=3511	459	3e-128	0.87	0.05	1	420	28409278	28408861	20	15	131	89	88	65	GA	Transition
EdiCtg53428pos357	LG6	42.071	+/+	S	Chromosome 1	AT1G75630	vacuolar H+-pumping ATPase 16 kDa proteolipid subunit 4	28400544-28402355 FORWARD LENGTH=1044	601	6e-171	0.91	0.03	1	436	28400683	28401124	16	10	73	140	79	115		NoHit_for_SNP
EdiCtg51426pos111	LG6	42.174	+/-	S	Chromosome 1				285	6e-76	0.82	0.07	123	469	28433401	28433068	18	19	112	91	45	43		NoHit_for_SNP
EdiCtg71498pos77	LG6	42.278	+/-	S	Chromosome 1	AT1G75790	SKU5 similar 18	28454781-28457528 REVERSE LENGTH=1977	363	3e-99	0.87	0	203	521	28456263	28455945	24	17	81	70	78	49	AG	Transition
EdiCtg30268pos109	LG6	42.278	+/+	S	Chromosome 1	AT1G75990	PAM domain (PCI/PINT associated module) protein	28524404-28526848 REVERSE LENGTH=1813	167	2e-40	0.92	0	282	398	28525621	28525737	9	0	25	38	20	25		NoHit_for_SNP
EdiCtg19545pos93	LG6	42.8	+/-	S	Chromosome 1	AT1G76250	transmembrane protein	28606444-28609225 REVERSE LENGTH=1705	202	7e-51	0.91	0	2	152	28606667	28606517	10	4	42	39	22	34	AC	Transversion
EdiCtg87724pos53	LG6	42.904	+/+	S	Chromosome 1	AT1G76280	Tetratricopeptide repeat (TPR)-like superfamily protein	28617902-28622601 REVERSE LENGTH=2472	324	1e-87	0.83	0.04	9	383	28620477	28620841	31	18	104	83	62	64	AG	Transition
EdiCtg17917pos63	LG6	43.112	+/-	S	Chromosome 1	AT1G76360	Protein kinase superfamily protein	28643038-28646721 REVERSE LENGTH=1897	97	4e-19	0.97	0	497	554	28644360	28644303	1	1	18	18	6	14		NoHit_for_SNP
EdiCtg7766pos69	LG6	43.529	+/+	S	Chromosome 1	AT1G76430	phosphate transporter 1%3B9	28678935-28682062 REVERSE LENGTH=1967	78	1e-13	0.83	0.06	70	160	28681987	28682075	5	5	21	30	15	11	AT	Transversion
EdiCtg14730pos102	LG6	43.841	+/-	S	Chromosome 1	AT1G76510	ARID/BRIGHT DNA-binding domain-containing protein	28708339-28712948 REVERSE LENGTH=2051	124	2e-27	0.78	0.15	306	558	28711368	28711127	12	7	48	80	45	35	-C	Deletion
EdiCtg31251pos335	LG6	43.945	+/-	S	Chromosome 1	AT1G76640	Calcium-binding EF-hand family protein	28765254-28765866 REVERSE LENGTH=613	383	2e-105	0.89	0.04	1	324	28765541	28765230	12	13	89	94	36	68		NoHit_for_SNP
EdiCtg29930pos204	LG6	44.257	+/-	S	Chromosome 1				204	2e-51	0.79	0.12	19	363	28881145	28880808	10	24	98	103	41	44	GA	Transition
EdiCtg50801pos108	LG6	44.778	+/+	S	Chromosome 1	AT1G77030	putative DEAD-box ATP-dependent RNA helicase 29	28947743-28951655 REVERSE LENGTH=2811	540	1e-152	0.85	0.04	1	552	28951135	28951677	31	31	119	142	106	107	GA	Transition
EdiCtg87857pos113	LG6	44.882	+/+	S	Chromosome 1	AT1G77110	Auxin efflux carrier family protein	28970714-28974805 FORWARD LENGTH=2372	115	9e-25	0.79	0.1	314	502	28970688	28970874	14	8	75	31	30	20	AT	Transversion
EdiCtg23765pos94	LG6	44.986	+/+	S	Chromosome 1	AT1G77140	vacuolar protein sorting 45	28983934-28988035 FORWARD LENGTH=2293	220	2e-56	0.85	0.06	120	338	28987504	28987733	10	12	76	60	22	38	AT	Transversion
EdiCtg13295pos75	LG6	45.09	+/+	S	Chromosome 1	AT1G77200	Integrase-type DNA-binding superfamily protein	29004163-29005281 REVERSE LENGTH=1119	385	7e-106	0.8	0.06	39	557	29004699	29005238	40	32	100	113	87	140	-T	Deletion
EdiCtg14255pos78	LG6	45.194	+/-	N	Chromosome 1	AT1G77590	long chain acyl-CoA synthetase 9	29148256-29152364 REVERSE LENGTH=2669	392	2e-108	0.89	0	7	317	29151713	29151403	18	15	74	77	49	78	AG	Transition
EdiCtg33825pos254	LG6	45.297	+/-	S	Chromosome 1				75	1e-12	0.83	0.02	15	100	29234161	29234078	3	10	17	27	17	10		NoHit_for_SNP
EdiCtg33825pos189	LG6	45.297	+/+	S	Chromosome 1				75	1e-12	0.83	0.02	369	454	29234078	29234161	3	10	27	17	10	17		NoHit_for_SNP
EdiCtg26878pos65	LG6	45.61	+/+	S	Chromosome 1	AT1G77890	DNA-directed RNA polymerase II protein	29292405-29295813 FORWARD LENGTH=1759	80	6e-15	0.87	0.01	47	117	29295254	29295323	5	3	17	21	11	13	GA	Transition
EdiCtg21438pos335	LG6	45.817	+/+	S	Chromosome 1	AT1G77990	STAS domain / Sulfate transporter family	29317767-29323352 REVERSE LENGTH=2335	241	2e-62	0.82	0.08	24	303	29322871	29323168	13	16	62	77	50	59		NoHit_for_SNP
EdiCtg64460pos78	LG6	45.921	+/+	S	Chromosome 1	AT1G78080	related to AP2 4	29364072-29366207 FORWARD LENGTH=2136	274	2e-72	0.79	0.11	18	493	29365632	29366069	23	28	81	148	65	86	AG	Transition
EdiCtg45185pos64	LG6	46.233	+/-	S	Chromosome 1	AT1G78110	nucleolar GTP-binding protein	29391630-29393334 FORWARD LENGTH=1705	183	5e-46	0.95	0	1	117	29392868	29392752	3	3	32	35	32	12	AG	Transition
EdiCtg32944pos52	LG6	46.337	+/+	N	Chromosome 1				163	3e-39	0.94	0.04	232	337	3676601	3676706	1	1	17	32	25	28		NoHit_for_SNP
EdiCtg10881pos107	LG6	46.441	+/-	N	Chromosome 1	AT1G78240	S-adenosyl-L-methionine-dependent methyltransferases superfamily protein	29432829-29436674 REVERSE LENGTH=2950	257	6e-68	0.9	0.01	21	216	29433356	29433160	12	6	68	33	31	46		NoHit_for_SNP
EdiCtg63580pos244	LG6	46.545	+/-	N	Chromosome 1	AT1G79000	histone acetyltransferase of the CBP family 1	29716350-29724748 REVERSE LENGTH=6214	355	4e-97	0.82	0.04	3	432	29720905	29720466	31	32	117	110	59	77	AC	Transversion
EdiCtg30640pos186	LG6	46.649	+/+	S	Chromosome 1	AT1G79080	Pentatricopeptide repeat (PPR) superfamily protein	29746972-29749085 REVERSE LENGTH=1973	813	0	0.93	0	2	561	29747373	29747932	22	18	131	158	139	92	TA	Transversion
EdiCtg10239pos329	LG6	46.753	+/-	S	Chromosome 1	AT1G79230	mercaptopyruvate sulfurtransferase 1	29800693-29803939 FORWARD LENGTH=1535	481	9e-135	0.84	0.03	14	502	29801643	29801144	35	28	149	107	88	80	GA	Transition
EdiCtg54577pos361	LG6	46.753	+/+	S	Chromosome 1	AT1G79210	N-terminal nucleophile aminohydrolases (Ntn hydrolases) superfamily protein	29796081-29798836 REVERSE LENGTH=1114	100	3e-20	0.88	0.05	478	561	29796246	29796329	4	2	20	26	12	18		NoHit_for_SNP
EdiCtg17879pos426	LG6	46.857	+/+	S	Chromosome 1	AT1G79400	cation/H+ exchanger 2	29864992-29867840 FORWARD LENGTH=2352	490	1e-137	0.92	0.01	126	466	29867512	29867856	11	11	98	95	48	78		NoHit_for_SNP
EdiCtg12130pos114	LG6	46.96	+/-	S	Chromosome 1	AT1G79500	Aldolase-type TIM barrel family protein	29903382-29906600 FORWARD LENGTH=1496	119	5e-26	0.81	0.09	16	177	29903576	29903413	11	6	46	35	27	30	AT	Transversion
EdiCtg21522pos73	LG6	46.96	+/+	N	Chromosome 1	AT1G80830	natural resistance-associated macrophage protein 1	30372784-30376072 REVERSE LENGTH=2105	508	4e-143	0.84	0.06	1	558	30373246	30373801	32	30	163	141	79	96	GA	Transition
EdiCtg15510pos84	LG6	47.064	+/+	S	Chromosome 1				76	4e-13	0.74	0.13	91	366	30353261	30353510	17	21	87	57	29	34	AC	Transversion
EdiCtg84114pos368	LG6	47.168	+/+	S	Chromosome 1				106	6e-22	0.88	0.06	245	335	30340722	30340810	0	5	24	28	15	15	AT	Transversion
EdiCtg87402pos235	LG6	47.376	+/+	S	Chromosome 1	AT1G80530	Major facilitator superfamily protein	30277909-30280359 REVERSE LENGTH=2113	584	6e-166	0.86	0.02	1	563	30278293	30278848	40	30	158	104	104	118	AG	Transition
EdiCtg18512pos90	LG7	0	+/-	N	Chromosome 2	AT2G47210	myb-like transcription factor family protein	19378439-19382436 FORWARD LENGTH=2158	126	5e-28	0.8	0.07	296	479	19378626	19378447	10	14	43	60	30	18		NoHit_for_SNP
EdiCtg77454pos95	LG7	0	+/-	N	Chromosome 2	AT2G47240	AMP-dependent synthetase and ligase family protein	19394106-19397831 FORWARD LENGTH=2083	279	3e-74	0.77	0.07	23	544	19396256	19395738	49	35	144	118	84	71	AG	Transition
EdiCtg2686pos207	LG7	0	+/-	N	Chromosome 2	AT2G47670	Plant invertase/pectin methylesterase inhibitor superfamily protein	19543921-19544910 REVERSE LENGTH=990	248	7e-65	0.78	0.02	14	422	19544747	19544336	38	45	74	84	109	56	AC	Transversion
EdiCtg43158pos315	LG7	0	+/+	S	Chromosome 2				165	9e-40	0.92	0.02	194	310	19519811	19519925	3	4	24	34	37	13	AG	Transition
EdiCtg57007pos410	LG7	0	+/+	S	Chromosome 2	AT2G47650	UDP-xylose synthase 4	19538610-19541473 REVERSE LENGTH=1600	187	2e-46	0.82	0.06	1	241	19539086	19539317	16	14	74	51	45	29		NoHit_for_SNP
EdiCtg52803pos448	LG7	0	+/+	N	Chromosome 2	AT2G48150	glutathione peroxidase 4	19687831-19689229 REVERSE LENGTH=1021	141	2e-32	0.88	0.04	443	559	19688027	19688146	4	5	33	40	18	16	CG	Transversion
EdiCtg3349pos98	LG7	0.104	+/-	N	Chromosome 2	AT2G47020	Peptide chain release factor 1	19320824-19322507 REVERSE LENGTH=1044	91	2e-17	0.84	0.03	297	395	19322245	19322150	6	7	17	27	23	16		NoHit_for_SNP
EdiCtg35423pos88	LG7	0.208	+/-	S	Chromosome 2	AT2G46970	phytochrome interacting factor 3-like 1	19295490-19297537 REVERSE LENGTH=1328	337	2e-91	0.81	0.07	10	457	19296808	19296347	26	31	156	116	46	63	AG	Transition
EdiCtg17270pos58	LG7	0.312	+/-	S	Chromosome 2	AT2G46740	D-arabinono-1%2C4-lactone oxidase family protein	19205157-19207608 REVERSE LENGTH=1951	610	1e-173	0.87	0	8	562	19205761	19205207	50	23	159	135	87	100	GA	Transition
EdiCtg23674pos85	LG7	0.312	+/-	S	Chromosome 2	AT2G46750	D-arabinono-1%2C4-lactone oxidase family protein	19207991-19211021 REVERSE LENGTH=2340	198	8e-50	0.92	0	16	158	19209997	19209855	6	6	34	34	30	33	GA	Transition
EdiCtg12255pos85	LG7	0.624	+/-	N	Chromosome 2	AT2G46370	Auxin-responsive GH3 family protein	19033790-19036659 FORWARD LENGTH=2180	649	0	0.89	0	1	519	19035699	19035181	38	16	130	123	110	101	GA	Transition
EdiCtg27811pos329	LG7	0.624	+/-	S	Chromosome 2	AT2G46420	helicase with zinc finger protein	19053645-19057106 FORWARD LENGTH=2614	104	2e-21	0.77	0.08	95	293	19054144	19053955	11	18	68	37	32	20		NoHit_for_SNP
EdiCtg50283pos97	LG7	0.728	+/-	S	Chromosome 2	AT2G46340	SPA (suppressor of phyA-105) protein family	19022163-19027512 REVERSE LENGTH=4103	664	0	0.88	0.01	1	563	19024795	19024233	34	28	156	149	93	100	AT	Transversion
EdiCtg86851pos378	LG7	0.831	+/-	S	Chromosome 2	AT2G46020	transcription regulatory protein SNF2	18923304-18931934 FORWARD LENGTH=6747	523	1e-147	0.84	0.05	1	556	18924363	18923796	34	29	110	152	114	108	TA	Transversion
EdiCtg77468pos88	LG7	0.831	+/-	S	Chromosome 2	AT2G46220	DUF2358 family protein (DUF2358)	18979399-18980940 FORWARD LENGTH=1365	385	6e-106	0.83	0.08	1	462	18980350	18979916	24	17	143	101	81	63	AG	Transition
EdiCtg1080pos127	LG7	0.831	+/+	N	Chromosome 5	AT5G07280	Leucine-rich repeat transmembrane protein kinase	2284830-2288855 FORWARD LENGTH=4026	52	3e-06	1	0	216	243	2284918	2284945	0	0	3	16	9	0		NoHit_for_SNP
EdiCtg1384pos53	LG7	0.935	+/+	N	Chromosome 2	AT2G45740	peroxin 11D	18839675-18841403 FORWARD LENGTH=1202	315	9e-85	0.81	0.1	47	479	18840122	18840545	15	24	85	140	64	77	AG	Transition
EdiCtg59913pos386	LG7	1.039	+/+	S	Chromosome 2	AT2G45620	Nucleotidyltransferase family protein	18792864-18795904 FORWARD LENGTH=2528	625	4e-178	0.87	0.01	6	558	18794299	18794854	37	28	144	143	85	114	TA	Transversion
EdiCtg53805pos107	LG7	1.247	+/-	S	Chromosome 2	AT2G45600	alpha/beta-Hydrolases superfamily protein	18789489-18791015 FORWARD LENGTH=1527	274	1e-72	0.79	0.06	4	407	18789884	18789465	24	38	116	104	44	73		NoHit_for_SNP
EdiCtg21615pos74	LG7	1.351	+/-	S	Chromosome 2	AT2G45470	FASCICLIN-like arabinogalactan protein 8	18742477-18744322 REVERSE LENGTH=1846	667	0	0.88	0.02	1	560	18743346	18742783	28	29	115	110	169	106		NoHit_for_SNP
EdiCtg49119pos84	LG7	1.663	+/+	S	Chromosome 2	AT2G45170	AUTOPHAGY 8E	18624354-18625723 FORWARD LENGTH=757	191	1e-47	0.81	0.06	149	392	18624351	18624594	12	19	55	79	35	36	AT	Transversion
EdiCtg11299pos110	LG7	1.767	+/-	N	Chromosome 3				67	3e-10	0.78	0.07	256	372	22381685	22381568	7	11	36	34	14	11		NoHit_for_SNP
EdiCtg12886pos288	LG7	1.871	+/-	S	Chromosome 2	AT2G45030	Translation elongation factor EFG/EF2 protein	18572191-18576970 FORWARD LENGTH=2699	377	8e-104	0.84	0.08	1	408	18575953	18575546	20	16	109	104	79	64		NoHit_for_SNP
EdiCtg47785pos62	LG7	1.871	+/+	C	Chromosome 2	AT2G45010	PLAC8 family protein	18567852-18569857 FORWARD LENGTH=1769	211	1e-53	0.84	0.08	237	459	18567985	18568217	8	12	49	56	48	46	AG	Transition
EdiCtg30710pos113	LG7	1.975	+/+	C	Chromosome 2	AT2G44880	Pentatricopeptide repeat (PPR-like) superfamily protein	18505122-18508147 FORWARD LENGTH=2861	438	5e-122	0.88	0.02	1	375	18506624	18506999	20	19	113	83	51	86	CG	Transversion
EdiCtg76742pos110	LG7	2.182	+/+	C	Chromosome 2	AT2G44810	alpha/beta-Hydrolases superfamily protein	18478374-18480457 FORWARD LENGTH=2084	460	1e-128	0.84	0.04	9	495	18478795	18479285	25	33	101	123	109	87	AT	Transversion
EdiCtg63419pos243	LG7	2.704	+/-	S	Chromosome 2	AT2G44740	cyclin p4%3B1	18441828-18443405 REVERSE LENGTH=1169	337	2e-91	0.93	0.01	221	449	18442558	18442327	8	5	65	66	45	40		NoHit_for_SNP
EdiCtg32358pos373	LG7	2.911	+/+	S	Chromosome 2	AT2G44470	beta glucosidase 29	18354186-18358679 FORWARD LENGTH=2054	102	6e-21	0.74	0.09	1	281	18356564	18356843	28	22	77	78	36	27		NoHit_for_SNP
EdiCtg1586pos60	LG7	3.328	+/-	S	Chromosome 2	AT2G44140	Peptidase family C54 protein	18255509-18258133 REVERSE LENGTH=1476	141	2e-32	0.88	0.08	467	586	18257960	18257833	3	3	16	49	28	20	AC	Transversion
EdiCtg84796pos107	LG7	3.432	+/-	S	Chromosome 2	AT2G43940	S-adenosyl-L-methionine-dependent methyltransferases superfamily protein	18195677-18197767 REVERSE LENGTH=1198	366	2e-100	0.88	0.04	23	327	18195421	18195108	8	16	73	96	45	65	AG	Transition
EdiCtg55801pos100	LG7	3.432	+/+	C	Chromosome 2	AT2G43940	S-adenosyl-L-methionine-dependent methyltransferases superfamily protein	18195677-18197767 REVERSE LENGTH=1198	106	2e-22	0.86	0	119	217	18196547	18196645	8	6	25	25	20	15		NoHit_for_SNP
EdiCtg24635pos107	LG7	3.432	+/+	C	Chromosome 2	AT2G43945	hypothetical protein	18197822-18200198 REVERSE LENGTH=1253	224	1e-57	0.77	0.1	32	465	18199716	18200153	21	40	124	86	58	85	AC	Transversion
EdiCtg24635pos287	LG7	3.432	+/+	C	Chromosome 2	AT2G43945	hypothetical protein	18197822-18200198 REVERSE LENGTH=1253	230	3e-59	0.77	0.1	32	465	18199716	18200153	21	39	125	86	58	85	CA	Transversion
EdiCtg36075pos71	LG7	3.432	+/+	C	Chromosome 2	AT2G43950	chloroplast outer envelope protein 37	18200324-18202729 REVERSE LENGTH=1593	250	3e-65	0.87	0.04	1	223	18202463	18202695	14	7	58	43	26	75	AG	Transition
EdiCtg19855pos168	LG7	3.536	+/-	S	Chromosome 2				95	7e-19	0.83	0.02	28	133	18170297	18170194	5	11	17	40	25	6		NoHit_for_SNP
EdiCtg87045pos379	LG7	3.536	+/-	S	Chromosome 2	AT2G43900	Endonuclease/exonuclease/phosphatase family protein	18178588-18184089 REVERSE LENGTH=4526	573	1e-162	0.88	0.01	2	480	18180330	18179854	36	14	129	114	80	102	AG	Transition
EdiCtg81338pos386	LG7	3.64	+/+	S	Chromosome 2	AT2G43800	Actin-binding FH2 (formin homology 2) family protein	18145439-18149031 FORWARD LENGTH=3277	752	0	0.91	0	1	560	18147933	18148492	30	21	180	112	94	123	GT	Transversion
EdiCtg65994pos388	LG7	3.744	+/-	S	Chromosome 2	AT2G43700	Concanavalin A-like lectin protein kinase family protein	18115768-18118878 FORWARD LENGTH=2498	470	2e-131	0.82	0.01	1	551	18117649	18117099	50	45	136	127	100	91		NoHit_for_SNP
EdiCtg65994pos329	LG7	3.744	+/-	S	Chromosome 2	AT2G43700	Concanavalin A-like lectin protein kinase family protein	18115768-18118878 FORWARD LENGTH=2498	475	4e-133	0.82	0.01	1	551	18117649	18117099	49	43	137	127	100	92	AG	Transition
EdiCtg373pos80	LG7	3.744	+/-	S	Chromosome 2	AT2G43795	corepressor	18140944-18142435 REVERSE LENGTH=844	309	3e-83	0.81	0.05	1	417	18141572	18141163	36	25	120	86	55	81		NoHit_for_SNP
EdiCtg39721pos75	LG7	3.847	+/+	C	Chromosome 2	AT2G43650	Sas10/U3 ribonucleoprotein (Utp) family protein	18099236-18103438 FORWARD LENGTH=2450	676	0	0.89	0.03	3	558	18101852	18102411	29	19	151	164	77	110	GA	Transition
EdiCtg23155pos101	LG7	4.055	+/+	C	Chromosome 2	AT2G43510	trypsin inhibitor protein 1	18066960-18067860 FORWARD LENGTH=761	126	5e-28	0.8	0.12	375	568	18067127	18067309	8	9	52	55	33	20		NoHit_for_SNP
EdiCtg36020pos108	LG7	4.159	+/+	C	Chromosome 2	AT2G43340	hypothetical protein (DUF1685)	18007629-18008665 FORWARD LENGTH=959	139	6e-32	0.78	0.12	146	404	18007398	18007637	10	15	80	53	39	36		NoHit_for_SNP
EdiCtg23076pos74	LG7	4.159	+/+	C	Chromosome 2	AT2G43400	electron-transfer flavoprotein:ubiquinone oxidoreductase	ubiquinone oxidoreductase	564	8e-160	0.88	0.01	1	469	18023799	18024269	38	13	118	135	76	88	CA	Transversion
EdiCtg35344pos65	LG7	4.263	+/-	S	Chromosome 2	AT2G43280	Far-red impaired responsive (FAR1) family protein	17989602-17991022 FORWARD LENGTH=919	150	5e-36	0.9	0	1	117	17990779	17990663	9	3	22	42	25	16	GA	Transition
EdiCtg37091pos69	LG7	4.367	+/+	S	Chromosome 2	AT2G42975	myosin-G heavy chain-like protein	17873869-17874936 FORWARD LENGTH=809	412	3e-114	0.82	0.05	1	509	17874672	17875166	23	42	122	152	69	80	AT	Transversion
EdiCtg36467pos86	LG7	4.679	+/-	S	Chromosome 2	AT2G43070	SIGNAL PEPTIDE PEPTIDASE-LIKE 3	17910888-17915009 REVERSE LENGTH=2201	110	3e-23	0.78	0.1	3	193	17911123	17910932	11	12	53	50	21	34		NoHit_for_SNP
EdiCtg2163pos113	LG7	4.886	+/-	S	Chromosome 2	AT2G43230	Protein kinase superfamily protein	17966251-17968635 FORWARD LENGTH=1736	388	5e-107	0.85	0.02	77	466	17967084	17966700	21	31	110	87	72	63		NoHit_for_SNP
EdiCtg54796pos51	LG7	4.888	+/-	S	Chromosome 2	AT2G42920	Pentatricopeptide repeat (PPR-like) superfamily protein	17858655-17863466 FORWARD LENGTH=4026	662	0	0.89	0.01	7	543	17859267	17858728	34	21	144	112	119	106		NoHit_for_SNP
EdiCtg4693pos64	LG7	5.199	+/+	S	Chromosome 2	AT2G42800	receptor like protein 29	17807906-17810265 REVERSE LENGTH=2360	150	5e-36	0.9	0	1	117	17808591	17808707	6	6	32	30	19	24	GA	Transition
EdiCtg55274pos196	LG7	5.502	+/-	S	Chromosome 2				241	2e-62	0.8	0.07	91	431	17769591	17769264	14	31	109	87	46	36	AG	Transition
EdiCtg69130pos63	LG7	5.823	+/+	S	Chromosome 2	AT2G42620	RNI-like superfamily protein	17756069-17758468 FORWARD LENGTH=2400	141	3e-33	0.88	0.03	1	117	17757119	17757238	6	5	26	30	15	35	AC	Transversion
EdiCtg71676pos53	LG7	5.823	+/+	S	Chromosome 2	AT2G42640	Mitogen activated protein kinase kinase kinase-like protein	17758532-17764185 REVERSE LENGTH=2942	224	2e-57	0.79	0.11	67	465	17763796	17764161	21	21	144	66	50	58	AG	Transition
EdiCtg24599pos62	LG7	5.927	+/-	S	Chromosome 2				91	2e-17	0.93	0	1	61	17746002	17745942	0	4	22	17	4	14		NoHit_for_SNP
EdiCtg26831pos155	LG7	6.031	+/+	S	Chromosome 2	AT2G42590	general regulatory factor 9	17731855-17733967 REVERSE LENGTH=1244	265	4e-70	0.87	0.04	1	235	17732504	17732740	11	10	68	59	41	42	AG	Transition
EdiCtg25660pos145	LG7	6.134	+/-	S	Chromosome 2				67	2e-10	0.9	0.02	314	364	17649302	17649251	3	1	12	15	13	7		NoHit_for_SNP
EdiCtg73822pos71	LG7	6.238	+/-	S	Chromosome 2	AT2G42220	Rhodanese/Cell cycle control phosphatase superfamily protein	17592038-17593500 FORWARD LENGTH=967	584	6e-166	0.86	0.04	2	556	17593257	17592689	31	29	168	139	114	70	AG	Transition
EdiCtg76142pos101	LG7	6.238	+/-	S	Chromosome 2	AT2G42230	C-CAP/cofactor C-like domain-containing protein	17594579-17596629 REVERSE LENGTH=1326	579	3e-164	0.86	0.04	1	562	17595435	17594897	32	24	120	168	92	103	AG	Transition
EdiCtg35581pos53	LG7	6.342	+/+	C	Chromosome 2	AT2G42080	Chaperone DnaJ-domain superfamily protein	17553204-17555673 REVERSE LENGTH=1195	307	2e-82	0.86	0.08	260	553	17553344	17553639	11	8	90	80	47	47	AT	Transversion
EdiCtg83719pos378	LG7	6.342	+/+	C	Chromosome 2	AT2G42130	Plastid-lipid associated protein PAP / fibrillin family protein	17566254-17568144 FORWARD LENGTH=1179	337	2e-91	0.82	0.09	1	438	17567582	17568006	23	19	107	133	61	68	AG	Transition
EdiCtg57836pos100	LG7	6.703	+/+	C	Chromosome 2	AT2G41930	Protein kinase superfamily protein	17501629-17502686 FORWARD LENGTH=1058	486	2e-136	0.83	0.03	32	564	17501815	17502341	37	38	129	144	72	103	AG	Transition
EdiCtg49083pos73	LG7	7.247	+/-	S	Chromosome 2	AT2G41770	transmembrane protein%2C putative (DUF288)	17424358-17427282 REVERSE LENGTH=2747	706	0	0.9	0.03	1	554	17424794	17424236	26	17	148	161	90	107	-T	Deletion
EdiCtg60436pos51	LG7	7.359	+/-	S	Chromosome 2	AT2G41740	villin 2	17410672-17417820 REVERSE LENGTH=3894	298	9e-80	0.8	0.06	156	558	17417008	17416598	23	33	89	128	51	70	GT	Transversion
EdiCtg48320pos342	LG7	7.592	+/-	S	Chromosome 2	AT2G41700	ATP-binding cassette A1	17382973-17396301 REVERSE LENGTH=6106	593	1e-168	0.86	0.06	3	564	17385658	17385080	30	20	135	167	105	97	-A	Deletion
EdiCtg16403pos383	LG7	7.8	+/-	S	Chromosome 2	AT2G41540	6-phosphogluconate dehydrogenase family protein	17325846-17328904 FORWARD LENGTH=2594	316	3e-85	0.8	0.12	28	508	17326638	17326178	23	19	174	103	66	57	AT	Transversion
EdiCtg21074pos97	LG7	7.904	+/+	S	Chromosome 2	AT2G41420	proline-rich family protein	17266470-17268200 REVERSE LENGTH=948	283	2e-75	0.8	0.09	6	406	17267335	17267768	17	32	114	94	65	76		NoHit_for_SNP
EdiCtg63357pos111	LG7	7.904	+/-	N	Chromosome 5	AT5G53592	FBD-like domain family protein	21773688-21774927 FORWARD LENGTH=940	130	3e-29	0.78	0.02	230	430	20430184	20429982	24	16	63	42	23	32	AT	Transversion
EdiCtg8795pos89	LG7	8.007	+/+	S	Chromosome 2				73	6e-12	0.86	0.03	191	259	17199923	17199991	5	3	17	14	10	19		NoHit_for_SNP
EdiCtg2273pos69	LG7	8.215	+/-	S	Chromosome 2	AT2G41220	glutamate synthase 2	17177539-17188836 FORWARD LENGTH=5733	342	3e-93	0.85	0.01	5	337	17183301	17182970	30	14	87	97	50	52		NoHit_for_SNP
EdiCtg60177pos351	LG7	8.423	+/-	S	Chromosome 2	AT2G41130	basic helix-loop-helix (bHLH) DNA-binding superfamily protein	17143157-17145283 FORWARD LENGTH=1562	152	8e-36	0.86	0.01	279	417	17145287	17145148	8	10	51	29	15	26		NoHit_for_SNP
EdiCtg25047pos102	LG7	8.423	+/+	C	Chromosome 2	AT2G41140	CDPK-related kinase 1	17150095-17153693 FORWARD LENGTH=2443	167	3e-40	0.77	0.12	44	420	17150045	17150388	15	28	58	149	62	25		NoHit_for_SNP
EdiCtg71951pos78	LG7	8.527	+/+	C	Chromosome 2	AT2G41080	pentatricopeptide (PPR) repeat protein	17132602-17134554 FORWARD LENGTH=1953	745	0	0.91	0	1	562	17133034	17133595	30	23	137	164	73	135	AG	Transition
EdiCtg34211pos55	LG7	8.839	+/+	C	Chromosome 2	AT2G40990	DHHC-type zinc finger family protein	17105097-17107030 REVERSE LENGTH=1493	488	4e-137	0.88	0.03	1	413	17105412	17105833	17	21	143	84	65	81	AG	Transition
EdiCtg67985pos89	LG7	9.047	+/+	C	Chromosome 2				80	4e-14	0.77	0.11	237	399	17066437	17066581	7	12	44	39	21	22		NoHit_for_SNP
EdiCtg87644pos53	LG7	9.151	+/-	S	Chromosome 2	AT2G40890	cytochrome P450%2C family 98%2C subfamily A%2C polypeptide 3	17058053-17060652 REVERSE LENGTH=1885	699	0	0.89	0.02	1	567	17060609	17060042	33	21	149	129	121	110	GC	Transversion
EdiCtg38432pos60	LG7	9.151	+/+	S	Chromosome 2	AT2G40850	phosphoinositide 4-kinase gamma 1	17051085-17053754 FORWARD LENGTH=2580	684	0	0.9	0.05	2	558	17051400	17051936	15	14	137	145	112	109	GA	Transition
EdiCtg80203pos55	LG7	9.259	+/+	N	Chromosome 5	AT5G06870	polygalacturonase inhibiting protein 2	2133918-2135168 FORWARD LENGTH=1168	152	5e-36	0.78	0.1	127	400	2133873	2134165	24	14	73	58	66	34	GA	Transition
EdiCtg62958pos210	LG7	9.366	+/-	S	Chromosome 2	AT2G40770	RING-finger%2C DEAD-like helicase%2C PHD and SNF2 domain-containing protein	17013535-17021606 REVERSE LENGTH=5085	715	0	0.9	0	2	562	17017801	17017241	35	21	167	149	82	106	AC	Transversion
EdiCtg54533pos62	LG7	9.585	+/-	S	Chromosome 2	AT2G40630	Uncharacterized conserved protein (UCP030365)	16958146-16961591 FORWARD LENGTH=2553	621	5e-177	0.87	0.02	6	556	16959836	16959277	35	29	127	154	115	91	AG	Transition
EdiCtg20812pos52	LG7	9.805	+/-	S	Chromosome 2	AT2G40590	Ribosomal protein S26e family protein	16944984-16946548 REVERSE LENGTH=830	281	9e-75	0.83	0.05	36	362	16946310	16945980	16	25	77	82	51	69	CA	Transversion
EdiCtg11302pos87	LG7	9.91	+/+	S	Chromosome 2	AT2G40550	E2F target protein 1 (ETG1)	16934621-16938272 FORWARD LENGTH=2315	438	5e-122	0.82	0.04	7	550	16935910	16936457	42	39	133	167	72	82	CA	Transversion
EdiCtg34418pos56	LG7	10.536	+/+	S	Chromosome 2				100	5e-21	0.89	0	3	83	16904047	16904127	6	3	13	33	16	10	GA	Transition
EdiCtg22213pos66	LG7	10.756	+/-	S	Chromosome 2	AT2G40420	Transmembrane amino acid transporter family protein	16877144-16879214 FORWARD LENGTH=1711	124	3e-28	0.88	0.05	1	107	16878921	16878816	6	2	40	22	22	12	AG	Transition
EdiCtg26330pos96	LG7	10.862	+/+	S	Chromosome 2				137	2e-31	0.79	0.08	1	208	16860959	16861169	9	19	65	64	23	21	GT	Transversion
EdiCtg41349pos110	LG7	10.967	+/+	N	Chromosome 2	AT2G40310	Pectin lyase-like superfamily protein	16834065-16835711 FORWARD LENGTH=1215	283	3e-75	0.86	0.01	3	272	11325766	11326035	17	20	59	81	38	54		NoHit_for_SNP
EdiCtg62661pos51	LG7	11.514	+/-	N	Chromosome 2	AT2G40220	Integrase-type DNA-binding superfamily protein	16796247-16797585 REVERSE LENGTH=1339	58	3e-08	0.89	0	20	65	16796598	16796553	2	3	12	15	5	9	GA	Transition
EdiCtg48883pos65	LG7	11.618	+/-	S	Chromosome 2	AT2G40190	UDP-Glycosyltransferase superfamily protein	16785173-16787590 FORWARD LENGTH=1784	145	2e-34	0.9	0	1	111	16787100	16786990	4	7	25	30	27	18	CA	Transversion
EdiCtg12432pos414	LG7	12.061	+/-	N	Chromosome 3	AT3G55960	Haloacid dehalogenase-like hydrolase (HAD) superfamily protein	20760419-20763056 REVERSE LENGTH=1460	193	4e-48	0.88	0.01	313	473	20761182	20761022	12	5	45	42	29	27	GA	Transition
EdiCtg8762pos79	LG7	12.59	+/-	S	Chromosome 2	AT2G39960	Microsomal signal peptidase 25 kDa subunit (SPC25)	16681296-16683718 REVERSE LENGTH=1176	337	2e-91	0.85	0.04	215	552	16683713	16683381	20	18	91	75	72	53		NoHit_for_SNP
EdiCtg40481pos76	LG7	12.694	+/+	S	Chromosome 2	AT2G39880	myb domain protein 25	16647711-16649527 REVERSE LENGTH=1386	147	4e-34	0.81	0.03	3	186	16648618	16648807	11	19	49	47	38	20	AG	Transition
EdiCtg22925pos164	LG7	12.903	+/+	S	Chromosome 2	AT2G39850	Subtilisin-like serine endopeptidase family protein	16630411-16634253 FORWARD LENGTH=2696	126	3e-28	0.89	0.05	1	106	16633344	16633446	6	1	20	28	31	16		NoHit_for_SNP
EdiCtg68626pos69	LG7	71.747	+/+	N	Chromosome 2	AT2G30070	potassium transporter 1	12834860-12838655 FORWARD LENGTH=2565	662	0	0.89	0.04	3	558	12835767	12836304	29	12	140	169	89	97	AT	Transversion
EdiCtg1886pos85	LG7	71.851	+/-	S	Chromosome 2	AT2G30040	mitogen-activated protein kinase kinase kinase 14	12821569-12823169 FORWARD LENGTH=1601	466	2e-130	0.82	0.01	2	559	12822818	12822267	53	42	119	127	132	79	TC	Transition
EdiCtg1418pos63	LG7	73.325	+/+	S	Chromosome 2	AT2G30110	ubiquitin-activating enzyme 1	12852329-12857727 REVERSE LENGTH=3779	337	2e-91	0.87	0.04	71	366	12854649	12854956	15	13	77	73	67	51	AG	Transition
EdiCtg15815pos100	LG7	73.428	+/+	N	Chromosome 2				84	3e-15	0.84	0.01	1	91	12527996	12528085	3	11	27	29	13	7		NoHit_for_SNP
EdiCtg15815pos199	LG7	73.428	+/+	N	Chromosome 2				84	3e-15	0.84	0.01	1	91	12527996	12528085	3	11	27	29	13	7		NoHit_for_SNP
EdiCtg84186pos81	LG7	77.77	+/-	N	Chromosome 2	AT2G28320	Pleckstrin homology (PH) and lipid-binding START domains-containing protein	12094621-12099644 FORWARD LENGTH=2974	669	0	0.89	0.01	1	552	12097907	12097357	38	22	149	143	107	91	AG	Transition
EdiCtg35486pos212	LG7	78.947	+/-	S	Chromosome 2	AT2G28150	UPSTREAM OF FLC protein (DUF966)	12000388-12002499 FORWARD LENGTH=1676	619	2e-176	0.87	0.04	1	538	12001208	12000650	26	24	139	140	121	88	GA	Transition
EdiCtg61650pos107	LG7	79.156	+/-	S	Chromosome 2				104	2e-21	0.74	0.16	200	535	11994509	11994158	15	21	102	95	41	40	T-	Insertion
EdiCtg58798pos74	LG7	79.788	+/+	S	Chromosome 2	AT2G27900	coiled-coil protein	11877430-11886013 FORWARD LENGTH=3923	224	2e-57	0.84	0.02	302	539	11879179	11879416	20	15	58	75	31	37		NoHit_for_SNP
EdiCtg83456pos217	LG7	80.628	+/+	N	Chromosome 5	AT5G01630	BRCA2-like B	234851-241106 REVERSE LENGTH=3929	250	2e-65	0.84	0.01	1	255	239842	240097	17	20	71	69	44	33	CA	Transversion
EdiCtg42274pos207	LG7	80.837	+/+	N	Chromosome 5				78	1e-13	0.8	0.04	390	499	8401360	8401465	10	8	20	43	9	16		NoHit_for_SNP
EdiCtg102956pos144	LG7	80.915	+/+	N	Chromosome 3	AT3G58420	TRAF-like superfamily protein	21609307-21612409 REVERSE LENGTH=885	54	2e-06	0.84	0.1	400	455	21611202	21611263	2	2	25	3	8	16		NoHit_for_SNP
EdiCtg69033pos381	LG7	82.443	+/-	N	Chromosome 2	AT2G26100	Galactosyltransferase family protein	11115873-11118362 REVERSE LENGTH=1688	261	1e-68	0.87	0.02	335	567	11117408	11117180	20	6	54	73	25	51	AG	Transition
EdiCtg8859pos104	LG7	86.27	+/-	N	Chromosome 2				167	3e-40	0.8	0.07	276	531	10945287	10945045	21	13	68	58	33	47	AC	Transversion
EdiCtg56940pos275	LG7	86.8	+/+	S	Chromosome 2	AT2G25640	SPOC domain / Transcription elongation factor S-II protein	10910481-10914528 FORWARD LENGTH=3372	592	3e-168	0.92	0	10	431	10911764	10912185	17	17	133	99	56	100	GA	Transition
EdiCtg86728pos444	LG7	87.008	+/+	S	Chromosome 2	AT2G25620	DNA-binding protein phosphatase 1	10902856-10905287 REVERSE LENGTH=1786	296	3e-79	0.78	0.13	1	551	10904402	10904915	27	26	175	97	106	66	AC	Transversion
EdiCtg29929pos284	LG7	87.429	+/+	N	Chromosome 1	AT1G61180	LRR and NB-ARC domains-containing disease resistance protein	22551271-22554684 FORWARD LENGTH=3239	261	8e-69	0.82	0.01	14	331	22553150	22553467	29	28	75	90	38	57	AT	Transversion
EdiCtg86305pos67	LG7	88.159	+/-	N	Chromosome 4				73	4e-12	0.75	0.05	142	322	4570792	4570613	9	29	48	36	31	23		NoHit_for_SNP
EdiCtg23027pos204	LG7	88.47	+/-	N	Chromosome 2				54	2e-06	0.9	0	347	387	10681830	10681790	2	2	8	19	6	4		NoHit_for_SNP
EdiCtg71012pos473	LG7	90.266	+/-	N	Chromosome 2	AT2G24970	spindle/kinetochore-associated protein	10619531-10621307 REVERSE LENGTH=1200	172	6e-42	0.9	0	360	494	10621239	10621105	7	7	38	38	25	20		NoHit_for_SNP
EdiCtg69373pos107	LG7	93.53	+/-	N	Chromosome 2	AT2G24420	DNA repair ATPase-like protein	10379958-10383400 FORWARD LENGTH=1904	182	9e-45	0.85	0.04	353	531	10380645	10380466	11	9	54	45	33	24		NoHit_for_SNP
EdiCtg38104pos200	LG7	95.104	+/+	S	Chromosome 2	AT2G24330	integral membrane metal-binding family protein (DUF2296)	10347018-10349921 REVERSE LENGTH=1904	326	4e-88	0.86	0.03	178	481	10349277	10349577	21	12	67	81	84	33	CT	Transition
EdiCtg73059pos344	LG7	96.364	+/+	N	Chromosome 1	AT1G67120	midasin-like protein	25069486-25095526 REVERSE LENGTH=16444	529	3e-149	0.85	0.04	1	549	25094367	25094905	36	26	177	117	100	76	AC	Transversion
EdiCtg16761pos105	LG7	97.306	+/-	S	Chromosome 2	AT2G24230	Leucine-rich repeat protein kinase family protein	10301817-10304812 REVERSE LENGTH=2996	737	0	0.91	0	1	549	10304437	10303889	32	18	121	180	103	95	GA	Transition
EdiCtg28570pos75	LG7	97.41	+/-	S	Chromosome 2	AT3G05370	receptor like protein 31	1535950-1538870 REVERSE LENGTH=2921	409	5e-113	0.77	0.03	2	737	10269234	10268478	73	77	175	188	121	100	GA	Transition
EdiCtg13346pos465	LG7	98.777	+/+	N	Chromosome 1				95	1e-18	0.78	0.01	117	263	21800382	21800528	15	15	34	31	23	28		NoHit_for_SNP
EdiCtg41077pos112	LG7	98.881	+/-	N	Chromosome 1	AT1G35710	kinase family with leucine-rich repeat domain-containing protein	13220471-13224681 FORWARD LENGTH=4127	324	1e-87	0.85	0.02	164	490	13224380	13224057	21	22	83	85	61	50		NoHit_for_SNP
EdiCtg30241pos221	LG7	98.985	+/-	S	Chromosome 2	AT2G23980	cyclic nucleotide-gated channel 6	10201104-10205422 REVERSE LENGTH=3053	337	2e-91	0.84	0.01	145	494	10202939	10202590	23	31	71	106	53	65	AC	Transversion
EdiCtg114420pos82	LG7	99.506	+/-	N	Chromosome 1				65	9e-10	0.87	0.03	324	382	6759222	6759164	2	4	20	25	2	5		NoHit_for_SNP
EdiCtg58800pos252	LG7	99.61	+/-	N	Chromosome 5				62	9e-09	0.83	0.01	165	234	10638920	10638852	4	7	16	21	12	9	AC	Transversion
EdiCtg33271pos61	LG7	102.167	+/+	N	Chromosome 2	AT2G23470	root UVB sensitive protein (Protein of unknown function%2C DUF647)	9998982-10001509 REVERSE LENGTH=1797	403	1e-111	0.85	0.03	1	408	9999859	10000265	26	26	137	92	60	61		NoHit_for_SNP
EdiCtg19436pos108	LG7	102.584	+/-	S	Chromosome 2	AT2G23380	SET domain-containing protein	9957014-9960386 FORWARD LENGTH=2331	566	2e-160	0.88	0.02	1	494	9958083	9957599	33	19	83	159	101	90	AG	Transition
EdiCtg69631pos251	LG7	103.105	+/+	C	Chromosome 2	AT2G23270	transmembrane protein	9903215-9903845 FORWARD LENGTH=631	207	2e-52	0.84	0	235	454	9903304	9903524	21	14	39	65	27	54		NoHit_for_SNP
EdiCtg36777pos368	LG7	103.73	+/+	C	Chromosome 2	AT2G23140	RING/U-box superfamily protein with ARM repeat domain-containing protein	9845489-9849357 REVERSE LENGTH=3186	704	0	0.9	0	1	555	9846359	9846913	39	19	124	156	115	102	GA	Transition
EdiCtg69920pos109	LG7	105.633	+/+	C	Chromosome 2	AT2G22850	basic leucine-zipper 6	9732292-9733612 REVERSE LENGTH=1321	479	3e-134	0.83	0.04	2	523	9732968	9733497	38	31	150	121	64	112		NoHit_for_SNP
EdiCtg96435pos60	LG7	106.365	+/+	C	Chromosome 2	AT2G22720	SPT2 chromatin protein	9657487-9660803 FORWARD LENGTH=2202	78	2e-14	0.8	0.02	6	111	9658124	9658227	5	14	20	38	9	18	AG	Transition
EdiCtg17349pos322	LG7	107.307	+/-	S	Chromosome 2	AT2G22630	AGAMOUS-like 17	9618207-9622163 FORWARD LENGTH=1272	124	1e-27	0.87	0	1	109	9620837	9620729	10	4	28	35	25	7		NoHit_for_SNP
EdiCtg18319pos333	LG7	107.62	+/+	S	Chromosome 2	AT2G22620	Rhamnogalacturonate lyase family protein	9605352-9610661 REVERSE LENGTH=2020	130	3e-29	0.89	0	1	106	9605680	9605785	6	6	20	26	32	16		NoHit_for_SNP
EdiCtg38364pos377	LG7	107.827	+/-	N	Chromosome 5				52	8e-06	0.78	0.06	430	520	16557941	16557851	8	7	39	28	6	0	AT	Transversion
EdiCtg36325pos55	LG7	108.976	+/-	N	Chromosome 3	AT3G11080	receptor like protein 35	3470440-3473312 FORWARD LENGTH=2873	56	1e-07	0.94	0	12	47	3472177	3472142	1	1	11	10	5	8		NoHit_for_SNP
EdiCtg42408pos87	LG7	109.184	+/-	S	Chromosome 2	AT2G22490	Cyclin D2%3B1	9553803-9556145 REVERSE LENGTH=1715	381	8e-105	0.81	0.08	1	503	9554626	9554141	26	29	148	100	69	102	AG	Transition
EdiCtg23332pos54	LG7	109.811	+/+	S	Chromosome 2	AT2G22450	riboflavin biosynthesis protein	9530365-9533066 FORWARD LENGTH=2095	427	1e-118	0.85	0.04	152	567	9530884	9531302	27	18	100	124	48	92		NoHit_for_SNP
EdiCtg73369pos63	LG7	110.227	+/+	N	Chromosome 2	AT2G22370	mediator of RNA polymerase II transcription subunit	9500784-9502210 REVERSE LENGTH=1027	159	3e-38	0.96	0.02	61	159	14047330	14047426	2	0	29	17	28	21		NoHit_for_SNP
EdiCtg45778pos66	LG7	111.171	+/-	N	Chromosome 2	AT2G22070	pentatricopeptide (PPR) repeat-containing protein	9383397-9386266 FORWARD LENGTH=2870	344	9e-94	0.87	0.01	4	311	9383903	9383594	25	12	86	73	56	55	CA	Transversion
EdiCtg40058pos70	LG7	111.275	+/-	N	Chromosome 1	AT2G22030	Galactose oxidase/kelch repeat superfamily protein	9372530-9373681 FORWARD LENGTH=1152	113	4e-24	0.95	0	549	621	24484604	24484532	3	1	34	25	6	4		NoHit_for_SNP
EdiCtg51794pos430	LG7	112.632	+/-	N	Chromosome 2				185	8e-46	0.83	0.02	119	320	9257043	9256841	12	17	57	61	23	30		NoHit_for_SNP
EdiCtg68949pos61	LG7	112.632	+/-	S	Chromosome 2	AT2G21710	Mitochondrial transcription termination factor family protein	9270784-9273444 FORWARD LENGTH=2237	472	5e-132	0.83	0.05	24	568	9273361	9272833	32	34	124	160	95	78		NoHit_for_SNP
EdiCtg53159pos332	LG7	112.944	+/-	S	Chromosome 2	AT2G21540	SEC14-like 3	9220570-9224432 REVERSE LENGTH=2193	110	5e-23	0.82	0.08	28	167	9224395	9224255	8	8	33	51	23	12		NoHit_for_SNP
EdiCtg53159pos214	LG7	112.944	+/-	S	Chromosome 2	AT2G21540	SEC14-like 3	9220570-9224432 REVERSE LENGTH=2193	110	5e-23	0.82	0.08	28	167	9224395	9224255	8	8	33	51	23	12		NoHit_for_SNP
EdiCtg56707pos252	LG7	113.156	+/+	N	Chromosome 5	AT5G57590	adenosylmethionine-8-amino-7-oxononanoate transaminase	23318399-23322770 REVERSE LENGTH=2779	178	1e-43	0.85	0.01	1	180	23318606	23318785	12	14	48	34	34	37		NoHit_for_SNP
EdiCtg35453pos256	LG7	113.26	+/-	S	Chromosome 2	AT2G21450	chromatin remodeling 34	9179410-9183037 REVERSE LENGTH=2936	667	0	0.88	0.01	2	563	9181642	9181080	32	32	157	136	87	117	AG	Transition
EdiCtg80516pos296	LG7	113.69	+/-	S	Chromosome 2	AT2G21390	Coatomer%2C alpha subunit	9151940-9156906 FORWARD LENGTH=4284	586	2e-166	0.86	0.04	1	548	9153388	9152816	29	27	167	135	101	89	AG	Transition
EdiCtg20340pos282	LG7	113.898	+/+	S	Chromosome 2	AT2G21280	NAD(P)-binding Rossmann-fold superfamily protein	9110239-9112707 REVERSE LENGTH=1335	682	0	0.89	0.03	1	552	9110548	9111111	29	16	161	121	124	98	-T	Deletion
EdiCtg21404pos165	LG7	115.371	+/+	S	Chromosome 2	AT2G21090	Pentatricopeptide repeat (PPR-like) superfamily protein	9045440-9047646 REVERSE LENGTH=2207	67	1e-10	0.9	0	2	52	9047271	9047321	5	0	11	17	10	8		NoHit_for_SNP
EdiCtg91364pos83	LG7	115.895	+/-	N	Chromosome 3	AT3G47570	Leucine-rich repeat protein kinase family protein	17527507-17531041 FORWARD LENGTH=3430	394	8e-109	0.86	0	39	408	17530302	17529934	36	15	91	91	68	68	CA	Transversion
EdiCtg12477pos78	LG8	0	+/+	N	Chromosome 4	AT4G38350	Patched family protein	17958177-17966962 REVERSE LENGTH=4157	381	9e-105	0.81	0.07	6	518	17961460	17961970	35	29	173	117	75	64	AT	Transversion
EdiCtg8164pos100	LG8	0	+/+	N	Chromosome 4	AT4G38440	RPAP1-like%2C carboxy-terminal protein	17989067-17994727 FORWARD LENGTH=4624	438	4e-122	0.89	0.02	76	436	17990149	17990502	15	16	92	82	52	96	AG	Transition
EdiCtg27500pos182	LG8	0.208	+/+	N	Chromosome 4	AT4G39210	Glucose-1-phosphate adenylyltransferase family protein	18259812-18263417 FORWARD LENGTH=1843	532	2e-150	0.84	0.03	6	554	18262317	18262859	42	28	121	155	101	91	T-	Insertion
EdiCtg63338pos62	LG8	0.52	+/+	C	Chromosome 4	AT4G39470	Tetratricopeptide repeat (TPR)-like superfamily protein	18359198-18361182 REVERSE LENGTH=1580	603	2e-171	0.87	0.02	24	565	18360524	18361060	31	27	141	125	116	93	C-	Insertion
EdiCtg8618pos78	LG8	0.624	+/+	C	Chromosome 4	AT4G39630	translation initiation factor	18397591-18399387 REVERSE LENGTH=984	344	1e-93	0.84	0.02	29	400	18398714	18399086	30	23	103	95	74	43		NoHit_for_SNP
EdiCtg3392pos87	LG8	0.728	+/+	C	Chromosome 4				110	2e-23	0.79	0.05	4	174	18454627	18454789	10	18	48	50	22	15	GA	Transition
EdiCtg3392pos70	LG8	0.832	+/+	C	Chromosome 4				204	1e-51	0.84	0.09	129	357	18455428	18455641	8	8	58	73	38	26	GA	Transition
EdiCtg66374pos61	LG8	0.935	+/-	S	Chromosome 4	AT4G39910	ubiquitin-specific protease 3	18511521-18514382 REVERSE LENGTH=1696	228	1e-58	0.92	0	396	557	18513634	18513473	10	3	32	54	33	30		NoHit_for_SNP
EdiCtg35594pos343	LG8	1.248	+/-	N	Chromosome 2	AT2G22490	Cyclin D2%3B1	9553803-9556145 REVERSE LENGTH=1715	126	4e-28	0.88	0	411	517	9554292	9554186	7	6	38	20	16	20	TA	Transversion
EdiCtg48615pos172	LG8	1.351	+/+	N	Chromosome 4	AT4G37950	Rhamnogalacturonate lyase family protein	17844656-17849274 FORWARD LENGTH=2291	152	4e-36	0.85	0.02	120	271	17848781	17848931	11	9	49	35	18	28	GA	Transition
EdiCtg43255pos51	LG8	1.978	+/+	N	Chromosome 4				91	2e-17	0.75	0.1	73	299	17755033	17755263	14	22	51	62	33	35	AC	Transversion
EdiCtg75219pos227	LG8	4.611	+/-	N	Chromosome 4	AT4G37270	heavy metal atpase 1	17541771-17546546 REVERSE LENGTH=2870	409	4e-113	0.81	0.06	48	565	17546681	17546158	38	32	121	143	99	73	AG	Transition
EdiCtg37542pos435	LG8	4.715	+/-	S	Chromosome 4				134	3e-30	0.84	0.06	78	224	17536804	17536657	5	11	39	54	19	15		NoHit_for_SNP
EdiCtg77244pos66	LG8	5.446	+/-	S	Chromosome 4	AT4G36940	nicotinate phosphoribosyltransferase 1	17416855-17420252 FORWARD LENGTH=2132	318	7e-86	0.86	0.04	245	537	17418062	17417765	20	10	99	63	58	40	AC	Transversion
EdiCtg7714pos439	LG8	6.389	+/-	S	Chromosome 4	AT4G36820	calcium uniporter (DUF607)	17346805-17348265 FORWARD LENGTH=1372	220	2e-56	0.86	0	365	567	17347996	17347794	13	15	54	51	38	32	GA	Transition
EdiCtg88098pos366	LG8	6.701	+/-	S	Chromosome 4	AT4G36650	plant-specific TFIIB-related protein	17283132-17285550 REVERSE LENGTH=1601	340	1e-92	0.93	0	1	235	17285164	17284930	12	5	51	72	39	56		NoHit_for_SNP
EdiCtg34437pos406	LG8	9.256	+/-	N	Chromosome 4	AT4G35860	GTP-binding 2	16986840-16989047 REVERSE LENGTH=1236	113	3e-24	0.85	0.08	288	407	16989017	16988902	5	4	37	30	24	13		NoHit_for_SNP
EdiCtg53874pos325	LG8	9.256	+/+	S	Chromosome 4	AT4G35840	RING/U-box superfamily protein	16980923-16982365 FORWARD LENGTH=1066	473	1e-132	0.83	0.08	1	540	16981928	16982464	24	27	133	163	90	80	AC	Transversion
EdiCtg87323pos106	LG8	9.464	+/-	S	Chromosome 4	AT4G35740	DEAD/DEAH box RNA helicase family protein	16936120-16940332 FORWARD LENGTH=2407	590	1e-167	0.89	0.02	77	556	16938549	16938061	25	19	149	125	98	63	GC	Transversion
EdiCtg135pos412	LG8	10.406	+/+	C	Chromosome 4	AT4G35440	chloride channel E	16835986-16839375 REVERSE LENGTH=2661	479	3e-134	0.86	0.02	1	450	16836632	16837089	24	31	140	110	79	65		NoHit_for_SNP
EdiCtg39508pos314	LG8	11.138	+/+	C	Chromosome 4	AT4G35230	BR-signaling kinase 1	16755092-16758358 REVERSE LENGTH=2089	115	8e-25	0.86	0.1	302	409	16755114	16755225	2	2	35	32	26	7		NoHit_for_SNP
EdiCtg65336pos112	LG8	11.241	+/+	C	Chromosome 4	AT4G35130	Tetratricopeptide repeat (TPR)-like superfamily protein	16720944-16723665 REVERSE LENGTH=2722	490	1e-137	0.88	0	1	418	16722897	16723314	26	23	127	93	93	55	GA	Transition
EdiCtg55719pos78	LG8	11.869	+/-	S	Chromosome 4				126	5e-28	0.82	0.06	140	294	16697789	16697634	3	17	39	49	32	11	AC	Transversion
EdiCtg16069pos68	LG8	12.497	+/-	S	Chromosome 4	AT4G35020	RAC-like 3	16672192-16674789 FORWARD LENGTH=1229	327	1e-88	0.82	0.08	1	407	16673256	16672871	19	21	107	110	71	52		NoHit_for_SNP
EdiCtg89216pos73	LG8	12.601	+/-	S	Chromosome 4	AT4G34970	actin depolymerizing factor 9	16653704-16654955 FORWARD LENGTH=868	215	8e-55	0.9	0	270	433	16654591	16654428	10	6	29	45	47	27		NoHit_for_SNP
EdiCtg926pos224	LG8	12.917	+/-	S	Chromosome 4	AT4G34780	SAUR-like auxin-responsive protein family	16592321-16592747 REVERSE LENGTH=427	82	9e-15	0.82	0	4	101	16592534	16592437	10	8	20	27	15	18		NoHit_for_SNP
EdiCtg10938pos219	LG8	13.902	+/-	S	Chromosome 4	AT4G34700	LYR family of Fe/S cluster biogenesis protein	16556738-16559034 FORWARD LENGTH=1021	187	2e-46	0.94	0	55	176	16558040	16557919	7	0	29	32	30	24		NoHit_for_SNP
EdiCtg24319pos185	LG8	15.849	+/+	S	Chromosome 4				243	4e-63	0.77	0.09	52	510	16497323	16497773	26	38	122	128	66	53	AC	Transversion
EdiCtg37186pos86	LG8	16.49	+/-	S	Chromosome 4	AT4G34370	RING/U-box superfamily protein	16434302-16437389 FORWARD LENGTH=2391	150	2e-35	0.92	0	10	117	16434643	16434536	5	4	29	28	28	14	GC	Transversion
EdiCtg57970pos74	LG8	16.698	+/+	S	Chromosome 4	AT4G34140	D111/G-patch domain-containing protein	16350780-16354241 FORWARD LENGTH=1974	359	4e-98	0.9	0	246	517	16352732	16353003	10	16	89	60	55	42	AG	Transition
EdiCtg86990pos55	LG8	16.802	+/-	S	Chromosome 4	AT4G34000	abscisic acid responsive elements-binding factor 3	16295552-16298255 FORWARD LENGTH=1991	425	4e-118	0.81	0.06	1	555	16297080	16296510	30	49	134	134	114	86	CG	Transversion
EdiCtg76312pos61	LG8	17.011	+/-	S	Chromosome 4	AT4G33950	Protein kinase superfamily protein	16271917-16274822 FORWARD LENGTH=1791	287	2e-76	0.93	0.01	308	508	16272561	16272363	7	6	61	50	51	24		NoHit_for_SNP
EdiCtg27178pos438	LG8	17.115	+/-	S	Chromosome 4	AT4G33890	transcriptional regulator of RNA polII%2C SAGA%2C subunit	16249722-16251379 FORWARD LENGTH=1483	560	1e-158	0.85	0.02	9	557	16250744	16250196	43	27	129	141	109	94	AG	Transition
EdiCtg43279pos58	LG8	18.057	+/+	N	Chromosome 4	AT4G33520	P-type ATP-ase 1	16118917-16120935 FORWARD LENGTH=1359	305	3e-82	0.87	0.04	18	297	16119205	16119482	13	15	44	77	44	81	CA	Transversion
EdiCtg39912pos100	LG8	18.474	+/+	N	Chromosome 4	AT4G33150	lysine-ketoglutarate reductase/saccharopine dehydrogenase bifunctional enzyme	15985201-15991202 REVERSE LENGTH=3606	167	9e-41	0.9	0	66	194	15990599	15990727	11	2	40	36	18	22	GA	Transition
EdiCtg5404pos210	LG8	18.682	+/+	S	Chromosome 4				204	1e-51	0.86	0.02	191	378	15959578	15959765	8	14	54	39	47	24	AC	Transversion
EdiCtg71387pos176	LG8	19.503	+/+	S	Chromosome 4	AT4G32930	hypothetical protein	15898784-15900289 FORWARD LENGTH=702	363	3e-99	0.84	0.07	52	446	15899740	15900109	13	22	82	116	51	85	C-	Insertion
EdiCtg73951pos336	LG8	19.622	+/-	S	Chromosome 4	AT4G32910	nuclear pore complex Nup85-like protein	15881245-15885518 FORWARD LENGTH=2578	291	1e-77	0.89	0.01	195	428	15881745	15881509	12	11	49	56	70	36	AT	Transversion
EdiCtg11665pos113	LG8	20.249	+/+	S	Chromosome 4	AT4G32760	ENTH/VHS/GAT family protein	15799138-15804175 FORWARD LENGTH=2609	473	1e-132	0.84	0.07	1	535	15800163	15800679	25	25	113	177	71	95	AT	Transversion
EdiCtg3223pos71	LG8	20.249	+/-	N	Chromosome 5	AT4G32770	tocopherol cyclase%2C chloroplast / vitamin E deficient 1 (VTE1) / sucrose export defective 1 (SXD1)	15804784-15808084 FORWARD LENGTH=1958	159	3e-38	0.99	0.01	222	311	23644795	23644707	0	0	26	20	25	18		NoHit_for_SNP
EdiCtg52796pos267	LG8	20.352	+/-	S	Chromosome 4	AT4G32520	serine hydroxymethyltransferase 3	15689486-15692782 REVERSE LENGTH=1821	608	4e-173	0.88	0.04	46	547	15691083	15690561	23	17	114	165	85	98	AC	Transversion
EdiCtg52796pos102	LG8	20.352	+/-	S	Chromosome 4	AT4G32520	serine hydroxymethyltransferase 3	15689486-15692782 REVERSE LENGTH=1821	608	4e-173	0.88	0.04	46	547	15691083	15690561	23	17	114	165	85	98	AT	Transversion
EdiCtg61324pos62	LG8	20.456	+/-	S	Chromosome 4	AT4G32410	cellulose synthase 1	15640490-15646844 REVERSE LENGTH=4221	771	0	0.92	0.01	1	554	15643635	15643085	20	22	149	151	92	117	GA	Transition
EdiCtg4277pos198	LG8	20.978	+/-	S	Chromosome 4	AT4G32180	pantothenate kinase 2	15537559-15543954 REVERSE LENGTH=3110	665	0	0.88	0.02	6	555	15540211	15539651	29	23	118	169	90	120	AG	Transition
EdiCtg60129pos94	LG8	21.186	+/-	S	Chromosome 4	AT4G32040	homeobox protein knotted-1-like 5	15493994-15496356 FORWARD LENGTH=1717	121	2e-26	0.81	0.01	186	335	15496330	15496183	15	11	49	36	27	10	AC	Transversion
EdiCtg89342pos440	LG8	21.812	+/-	S	Chromosome 4	AT4G31910	HXXXD-type acyl-transferase family protein	15440971-15444006 FORWARD LENGTH=1841	235	7e-61	0.79	0.08	131	503	15443031	15442665	27	22	77	105	64	59	AT	Transversion
EdiCtg16736pos60	LG8	21.916	+/+	S	Chromosome 4	AT4G31900	chromatin remodeling factor	15431528-15438520 FORWARD LENGTH=3662	95	1e-18	0.76	0.03	249	431	15431704	15431887	20	19	36	47	28	31		NoHit_for_SNP
EdiCtg31658pos94	LG8	21.916	+/+	S	Chromosome 4	AT2G25170	chromatin remodeling factor CHD3 (PICKLE)	10714411-10724054 FORWARD LENGTH=4446	126	5e-28	0.76	0.03	265	518	15432348	15432602	27	26	71	64	22	40	-T	Deletion
EdiCtg33266pos215	LG8	22.228	+/-	S	Chromosome 4	AT4G31880	transcriptional regulator	15419082-15424265 REVERSE LENGTH=3298	540	1e-152	0.89	0.01	1	433	15423488	15423050	18	24	105	134	63	89	AT	Transversion
EdiCtg42775pos210	LG8	22.332	+/+	S	Chromosome 4				58	2e-07	0.82	0.08	220	292	15413128	15413194	5	2	13	31	9	7		NoHit_for_SNP
EdiCtg44112pos90	LG8	22.853	+/-	S	Chromosome 4	AT4G31680	Transcriptional factor B3 family protein	15340289-15342081 REVERSE LENGTH=1390	333	2e-90	0.84	0.01	2	342	15341921	15341578	24	25	88	79	48	76	AG	Transition
EdiCtg36194pos108	LG8	23.062	+/+	S	Chromosome 4	AT4G31570	nucleoporin	15297014-15306410 FORWARD LENGTH=8511	416	2e-115	0.88	0.01	1	353	15297685	15298034	21	18	81	93	57	80	GA	Transition
EdiCtg51534pos52	LG8	23.166	+/+	S	Chromosome 4	AT4G31450	RING/U-box superfamily protein	15255576-15258882 REVERSE LENGTH=2057	536	2e-151	0.85	0.03	28	554	15257126	15257670	37	27	112	157	121	73	AT	Transversion
EdiCtg25445pos54	LG8	23.166	+/-	N	Chromosome 5	AT5G35640	Putative endonuclease or glycosyl hydrolase	13834633-13835641 FORWARD LENGTH=614	128	1e-28	0.79	0.06	121	318	13834941	13834744	10	21	50	33	34	44		NoHit_for_SNP
EdiCtg1701pos213	LG8	23.897	+/-	N	Chromosome 4	AT4G31010	RNA-binding CRS1 / YhbY (CRM) domain-containing protein	15106614-15108446 FORWARD LENGTH=1333	300	3e-80	0.92	0.01	1	212	15107619	15107406	12	3	73	47	47	30		NoHit_for_SNP
EdiCtg91316pos107	LG8	23.897	+/-	N	Chromosome 4	AT4G31010	RNA-binding CRS1 / YhbY (CRM) domain-containing protein	15106614-15108446 FORWARD LENGTH=1333	636	0	0.9	0.01	1	494	15108130	15107636	28	19	132	136	101	77	AG	Transition
