# Supplementary material for: Field cress genome mapping: Integrating linkage and comparative maps with cytogenetic analysis for rDNA carrying chromosomes
Source: Sci Rep. 2019 Nov 19;9:17028. doi: 10.1038/s41598-019-53320-0 (PMC6863836; doi:10.1038/s41598-019-53320-0)
Supplement: Supplementary file 4 — Supplementary Table 6. Identifications of ancestral crucifer karyotype (ACK) in Lepidium campestre [file 41598_2019_53320_MOESM4_ESM.xlsx]

## Sheet: ACK annotation of SNPs
Field cress genome mapping: Integrating linkage and comparative maps with cytogenetic analysis for rDNA carrying chromosomes Zeratsion Abera Desta1*, Bozena Kolano2, Zeeshan Shamim3,4, Susan Armstrong4, Monika Rewers5, Elwira Sliwinska5, Sandeep Kumar Kushwaha1, Isobel A. P. Parkin6, Rodomiro Ortiz1, Dirk-Jan de Koning7 Supplementary Table 6. Identification of Ancestral Crucifer Karyotype (ACK) b…
SNP_ID	LG	Genetic distance (CM)	Arabidopsis Chromosome	Arabidopsis gene	Coding sequence description	Length	ACK Block
EdiCtg1290pos61	LG1	0	Chromosome 4	AT4G00060	Nucleotidyltransferase family protein	21371-28871 FORWARD LENGTH=5239	O
EdiCtg46731pos391	LG1	0	Chromosome 4	AT4G00170	Plant VAMP (vesicle-associated membrane protein) family protein	69983-72217 REVERSE LENGTH=1741	O
EdiCtg29374pos68	LG1	0.104	Chromosome 4	AT4G00340	receptor-like protein kinase 4	148612-151739 FORWARD LENGTH=3046	O
EdiCtg34741pos431	LG1	0.208	Chromosome 4	AT4G00460	RHO guanyl-nucleotide exchange factor 3	211117-213285 REVERSE LENGTH=1642	O
EdiCtg34741pos86	LG1	0.208	Chromosome 4	AT4G00460	RHO guanyl-nucleotide exchange factor 3	211117-213285 REVERSE LENGTH=1642	O
EdiCtg14265pos70	LG1	0.312	Chromosome 4	AT4G00680	actin depolymerizing factor 8	279596-281072 REVERSE LENGTH=1400	O
EdiCtg68551pos423	LG1	0.312	Chromosome 4	AT4G00752	UBX domain-containing protein	317564-320935 REVERSE LENGTH=1759	O
EdiCtg509pos375	LG1	0.617	Chromosome 4	AT4G01210	glycosyl transferase family 1 protein	507648-512852 REVERSE LENGTH=3676	O
EdiCtg11750pos351	LG1	0.623	Chromosome 4	AT4G01240	S-adenosyl-L-methionine-dependent methyltransferases superfamily protein	517795-521972 REVERSE LENGTH=1980	O
EdiCtg22662pos423	LG1	0.727	Chromosome 4	AT4G01130	GDSL-like Lipase/Acylhydrolase superfamily protein	485743-488226 FORWARD LENGTH=1611	O
EdiCtg16672pos65	LG1	1.039	Chromosome 4	AT4G01030	pentatricopeptide (PPR) repeat-containing protein	447941-450642 REVERSE LENGTH=2702	O
EdiCtg20414pos342	LG1	1.039	Chromosome 4	AT4G01037	Ubiquitin carboxyl-terminal hydrolase family protein	451194-453243 REVERSE LENGTH=1980	O
EdiCtg90334pos457	LG1	1.143	Chromosome 4	AT4G00990	Transcription factor jumonji (jmjC) domain-containing protein	426887-431829 FORWARD LENGTH=2880	O
EdiCtg90334pos73	LG1	1.143	Chromosome 4	AT4G00990	Transcription factor jumonji (jmjC) domain-containing protein	426887-431829 FORWARD LENGTH=2880	O
EdiCtg87292pos69	LG1	1.247	Chromosome 4	AT4G00960	Protein kinase superfamily protein	414348-416355 FORWARD LENGTH=1273	O
EdiCtg32310pos381	LG1	1.351	Chromosome 4	AT4G00900	ER-type Ca2+-ATPase 2	382663-386850 REVERSE LENGTH=3620	O
EdiCtg55310pos87	LG1	1.351	Chromosome 4	AT4G00960	Protein kinase superfamily protein	414361-416212 FORWARD LENGTH=1172	O
EdiCtg86337pos91	LG1	1.455	Chromosome 4	AT4G00840	DHHC-type zinc finger family protein	355211-357296 REVERSE LENGTH=1359	O
EdiCtg34606pos61	LG1	1.663	Chromosome 4	AT4G00800	transducin family protein / WD-40 repeat family protein	336945-345714 REVERSE LENGTH=5911	O
EdiCtg77452pos71	LG1	1.663	Chromosome 4	AT4G00800	transducin family protein / WD-40 repeat family protein	336945-345714 REVERSE LENGTH=5911	O
EdiCtg47345pos332	LG1	1.766	Chromosome 4	AT4G01430	nodulin MtN21 /EamA-like transporter family protein	585610-588084 FORWARD LENGTH=1524	O
EdiCtg66173pos231	LG1	2.079	Chromosome 4	AT4G01500	AP2/B3-like transcriptional factor family protein	639247-640976 FORWARD LENGTH=1527	O
EdiCtg11352pos504	LG1	2.182	Chromosome 4	AT4G01550	NAC domain containing protein 69	673862-676411 REVERSE LENGTH=1803	O
EdiCtg22243pos378	LG1	2.286	Chromosome 4	AT4G01570	Tetratricopeptide repeat (TPR)-like superfamily protein	679472-681940 FORWARD LENGTH=2469	O
EdiCtg51100pos336	LG1	2.39	Chromosome 4	AT4G01660	ABC transporter 1	708357-711256 FORWARD LENGTH=2328	O
EdiCtg61733pos440	LG1	2.598	Chromosome 4	AT4G01790	Ribosomal protein L7Ae/L30e/S12e/Gadd45 family protein	769799-770835 FORWARD LENGTH=680	O
EdiCtg26980pos267	LG1	2.598	Chromosome 4	AT4G01810	Sec23/Sec24 protein transport family protein	776460-780201 REVERSE LENGTH=3201	O
EdiCtg72243pos278	LG1	2.598	Chromosome 4	AT4G01810	Sec23/Sec24 protein transport family protein	776460-780201 REVERSE LENGTH=3201	O
EdiCtg43053pos367	LG1	2.702	Chromosome 4	AT4G01970	stachyose synthase	853922-857401 REVERSE LENGTH=3230	O
EdiCtg12927pos435	LG1	2.702	Chromosome 4	AT4G02030	Vps51/Vps67 family (components of vesicular transport) protein	892176-897318 FORWARD LENGTH=2647	O
EdiCtg3534pos110	LG1	2.805	Chromosome 4	AT4G02120	CTP synthase family protein	940721-944315 FORWARD LENGTH=2107	O
EdiCtg72622pos99	LG1	2.805	Chromosome 4	AT4G02120	CTP synthase family protein	940778-944292 FORWARD LENGTH=1844	O
EdiCtg16612pos61	LG1	3.118	Chromosome 4	AT4G02230	Ribosomal protein L19e family protein	979158-980698 REVERSE LENGTH=918	O
EdiCtg37300pos275	LG1	3.533	Chromosome 4	AT4G02340	alpha/beta-Hydrolases superfamily protein	1035596-1037615 FORWARD LENGTH=1313	O
EdiCtg60502pos82	LG1	3.637	Chromosome 4	AT4G02390	poly(ADP-ribose) polymerase	1049950-1054147 FORWARD LENGTH=2332	O
EdiCtg62526pos348	LG1	3.637	Chromosome 4	AT4G02390	poly(ADP-ribose) polymerase	1049950-1054147 FORWARD LENGTH=2332	O
EdiCtg37677pos225	LG1	3.949	Chromosome 4	AT4G02460	DNA mismatch repair protein	1076090-1080727 REVERSE LENGTH=3205	O
EdiCtg8055pos367	LG1	4.157	Chromosome 4	AT4G02570	cullin 1	1128619-1133696 FORWARD LENGTH=2653	O
EdiCtg85889pos395	LG1	4.677	Chromosome 4	AT4G02630	Protein kinase superfamily protein	1151611-1153409 FORWARD LENGTH=1799	O
EdiCtg67268pos241	LG1	4.885	Chromosome 4	AT4G02740	F-box/RNI-like superfamily protein	1217590-1221019 REVERSE LENGTH=1791	O
EdiCtg38822pos374	LG1	4.989	Chromosome 4	AT4G02740	F-box/RNI-like superfamily protein	1217590-1221019 REVERSE LENGTH=1791	O
EdiCtg61394pos405	LG1	4.989	Chromosome 4	AT4G02760	RNI-like superfamily protein	1224856-1228949 REVERSE LENGTH=2048	O
EdiCtg61394pos59	LG1	4.989	Chromosome 4	AT4G02760	RNI-like superfamily protein	1224856-1228949 REVERSE LENGTH=2048	O
EdiCtg62703pos433	LG1	5.197	Chromosome 4	AT4G02800	GRIP/coiled-coil protein	1249971-1251867 FORWARD LENGTH=1546	O
EdiCtg12672pos237	LG1	5.301	Chromosome 4	AT4G02820	Pentatricopeptide repeat (PPR) superfamily protein	1258532-1260696 FORWARD LENGTH=2079	O
EdiCtg35725pos276	LG1	5.613	Chromosome 4	AT4G02860	Phenazine biosynthesis PhzC/PhzF protein	1268618-1270539 REVERSE LENGTH=1307	O
EdiCtg45633pos423	LG1	5.717	Chromosome 4	AT4G02940	oxidoreductase%2C 2OG-Fe(II) oxygenase family protein	1306313-1311038 FORWARD LENGTH=2394	O
EdiCtg34260pos388	LG1	5.717	Chromosome 4	AT4G03000	RING/U-box superfamily protein	1324136-1327520 FORWARD LENGTH=3083	O
EdiCtg88883pos305	LG1	6.028	Chromosome 4	AT4G03130	BRCT domain-containing DNA repair protein	1388319-1390781 REVERSE LENGTH=2177	O
EdiCtg73859pos312	LG1	6.028	Chromosome 4	AT4G03180	rRNA-processing protein	1403117-1404937 FORWARD LENGTH=1004	O
EdiCtg953pos288	LG1	6.236	Chromosome 4	AT4G03230	G-type lectin S-receptor-like Serine/Threonine-kinase	1419278-1422828 REVERSE LENGTH=2559	O
EdiCtg24415pos71	LG1	6.34	Chromosome 4	AT4G03390	STRUBBELIG-receptor family 3	1490426-1495214 REVERSE LENGTH=3478	O
EdiCtg69696pos197	LG1	6.34	Chromosome 5	AT4G27600	pfkB-like carbohydrate kinase family protein	13782213-13785134 REVERSE LENGTH=2085	O
EdiCtg47186pos234	LG1	6.583	Chromosome 4	AT4G03430	pre-mRNA splicing factor-like protein	1517119-1520563 REVERSE LENGTH=3445	O
EdiCtg15121pos188	LG1	6.971	Chromosome 4	AT4G03440	Ankyrin repeat family protein	1523953-1527628 REVERSE LENGTH=3061	O
EdiCtg5858pos84	LG1	7.204	Chromosome 4	AT4G03510	RING membrane-anchor 1	1557593-1559421 REVERSE LENGTH=1353	O
EdiCtg26815pos288	LG1	7.589	Chromosome 4	AT4G03550	glucan synthase-like 5	1573266-1579820 FORWARD LENGTH=6041	O
EdiCtg84152pos114	LG1	7.589	Chromosome 4	AT4G03550	glucan synthase-like 5	1573266-1579820 FORWARD LENGTH=6041	O
EdiCtg24639pos52	LG1	7.699	Chromosome 4	AT4G03560	two-pore channel 1	1579929-1585980 FORWARD LENGTH=2815	O
EdiCtg18309pos278	LG1	7.932	Chromosome 4	AT4G05430	Carbohydrate-binding X8 domain superfamily protein	2753546-2754420 FORWARD LENGTH=564	O
EdiCtg16945pos397	LG1	8.042	Chromosome 4	AT4G05420	damaged DNA binding protein 1A	2746114-2753014 FORWARD LENGTH=3792	O
EdiCtg48252pos451	LG1	8.433	Chromosome 5	AT5G55740	Tetratricopeptide repeat (TPR)-like superfamily protein	22561849-22564587 REVERSE LENGTH=2739	O
EdiCtg32978pos440	LG1	8.545	Chromosome 4	AT4G05330	ARF-GAP domain 13	2720525-2723018 REVERSE LENGTH=1401	O
EdiCtg41893pos326	LG1	8.658	Chromosome 4	AT4G05200	cysteine-rich RLK (RECEPTOR-like protein kinase) 25	2679793-2682384 REVERSE LENGTH=2103	O
EdiCtg37239pos292	LG1	9.479	Chromosome 4	AT4G05090	Inositol monophosphatase family protein	2609142-2611762 FORWARD LENGTH=1335	O
EdiCtg48819pos365	LG1	9.719	Chromosome 4	AT4G05020	NAD(P)H dehydrogenase B2	2572427-2576599 FORWARD LENGTH=2451	O
EdiCtg26421pos102	LG1	9.957	Chromosome 4	AT4G04980	hypothetical protein	2544210-2546833 REVERSE LENGTH=2175	O
EdiCtg14783pos357	LG1	10.068	Chromosome 4	AT4G04970	glucan synthase-like 1	2536925-2543273 FORWARD LENGTH=6083	O
EdiCtg14783pos51	LG1	10.184	Chromosome 4	AT4G04970	glucan synthase-like 1	2536925-2543273 FORWARD LENGTH=6083	O
EdiCtg6841pos147	LG1	10.294	Chromosome 4	AT4G04940	transducin family protein / WD-40 repeat family protein	2511212-2516703 REVERSE LENGTH=2600	O
EdiCtg10158pos231	LG1	10.294	Chromosome 4	AT4G32580	Thioredoxin superfamily protein	15719637-15720535 REVERSE LENGTH=724	O
EdiCtg1993pos348	LG1	10.399	Chromosome 4	AT4G04790	Tetratricopeptide repeat (TPR)-like superfamily protein	2434869-2439403 REVERSE LENGTH=2734	O
EdiCtg18351pos366	LG1	11.159	Chromosome 4	AT4G04670	Met-10+ like family protein / kelch repeat-containing protein	2367434-2372220 FORWARD LENGTH=3387	O
EdiCtg84531pos206	LG1	11.756	Chromosome 3	AT3G16030	lectin protein kinase family protein	5439566-5442997 FORWARD LENGTH=2854	ns
EdiCtg39126pos314	LG1	12.83	Chromosome 4	AT4G03965	RING/U-box superfamily protein	1889360-1890412 FORWARD LENGTH=1053	O
EdiCtg46540pos81	LG1	12.934	Chromosome 4	AT4G03960	Phosphotyrosine protein phosphatases superfamily protein	1887462-1889255 FORWARD LENGTH=1063	O
EdiCtg15034pos78	LG1	13.142	Chromosome 4	AT4G03820	transmembrane protein%2C putative (DUF3537)	1771844-1774532 REVERSE LENGTH=1833	O
EdiCtg45403pos333	LG1	13.35	Chromosome 4	AT4G22330	Alkaline phytoceramidase (aPHC)	11797548-11799946 FORWARD LENGTH=1456	ns
EdiCtg29443pos104	LG1	13.454	Chromosome 5	AT5G59613	ATP synthase	24015474-24016500 REVERSE LENGTH=856	ns
EdiCtg31630pos261	LG1	13.769	Chromosome 4	AT4G22460	Bifunctional inhibitor/lipid-transfer protein/seed storage 2S albumin superfamily protein	11838960-11839659 REVERSE LENGTH=700	ns
EdiCtg29292pos450	LG1	14.195	Chromosome 4	AT4G12480	Bifunctional inhibitor/lipid-transfer protein/seed storage 2S albumin superfamily protein	7406065-7406994 REVERSE LENGTH=930	P
EdiCtg27255pos363	LG1	14.3	Chromosome 4	AT4G12460	OSBP(oxysterol binding protein)-related protein 2B	7392441-7396511 FORWARD LENGTH=2460	P
EdiCtg78221pos321	LG1	15.17	Chromosome 4	AT4G12400	stress-inducible protein	7338495-7341363 REVERSE LENGTH=2246	P
EdiCtg29380pos210	LG1	16.067	Chromosome 4	AT4G12320	cytochrome P450%2C family 706%2C subfamily A%2C polypeptide 6	7313779-7316871 REVERSE LENGTH=2941	P
EdiCtg85483pos487	LG1	16.553	Chromosome 4	AT4G12250	UDP-D-glucuronate 4-epimerase 5	7289192-7291120 REVERSE LENGTH=1929	P
EdiCtg10484pos236	LG1	16.9	Chromosome 4	AT4G12120	Sec1/munc18-like (SM) proteins superfamily	7256522-7261180 REVERSE LENGTH=2420	P
EdiCtg55089pos462	LG1	17.455	Chromosome 4	AT4G12050	Putative AT-hook DNA-binding family protein	7219652-7222166 REVERSE LENGTH=2515	P
EdiCtg83766pos487	LG1	17.689	Chromosome 4	AT4G11900	S-locus lectin protein kinase family protein	7151353-7153571 REVERSE LENGTH=1953	P
EdiCtg81063pos235	LG1	17.689	Chromosome 4	AT4G12010	Disease resistance protein (TIR-NBS-LRR class) family	7196991-7201571 REVERSE LENGTH=4172	P
EdiCtg56561pos257	LG1	18.106	Chromosome 4	AT4G11790	Pleckstrin homology (PH) domain superfamily protein	7090313-7093492 FORWARD LENGTH=1759	P
EdiCtg69556pos107	LG1	18.21	Chromosome 4	AT4G11670	DNA topoisomerase 4 subunit B (DUF810)	7044401-7053148 REVERSE LENGTH=3681	P
EdiCtg12308pos61	LG1	18.21	Chromosome 4	AT4G11680	Zinc finger%2C C3HC4 type (RING finger) family protein	7053443-7055735 REVERSE LENGTH=1773	P
EdiCtg10170pos98	LG1	18.73	Chromosome 4	AT4G11410	NAD(P)-binding Rossmann-fold superfamily protein	6944918-6947372 REVERSE LENGTH=1679	P
EdiCtg57909pos429	LG1	18.834	Chromosome 4	AT4G11400	ARID/BRIGHT DNA-binding %2C ELM2 domain and myb-like DNA-binding domain-containing protein	6938610-6940616 FORWARD LENGTH=1906	P
EdiCtg41857pos62	LG1	19.146	Chromosome 4	AT4G11900	S-locus lectin protein kinase family protein	7151353-7153571 REVERSE LENGTH=1953	P
EdiCtg15641pos364	LG1	19.354	Chromosome 4	AT4G11270	Transducin/WD40 repeat-like superfamily protein	6854233-6860902 FORWARD LENGTH=4809	P
EdiCtg1769pos429	LG1	19.457	Chromosome 4	AT4G11160	Translation initiation factor 2%2C small GTP-binding protein	6803537-6806906 FORWARD LENGTH=2802	P
EdiCtg17815pos114	LG1	19.875	Chromosome 4	AT4G11030	AMP-dependent synthetase and ligase family protein	6738068-6742424 FORWARD LENGTH=2248	P
EdiCtg27020pos352	LG1	19.979	Chromosome 4	AT4G11030	AMP-dependent synthetase and ligase family protein	6738068-6742424 FORWARD LENGTH=2248	P
EdiCtg24265pos375	LG1	20.294	Chromosome 4	AT4G10960	UDP-D-glucose/UDP-D-galactose 4-epimerase 5	6715874-6718550 REVERSE LENGTH=1343	P
EdiCtg78277pos60	LG1	20.399	Chromosome 4	AT4G10925	Nuclear transport factor 2 (NTF2) family protein	6702743-6704651 REVERSE LENGTH=1221	P
EdiCtg19537pos89	LG1	20.613	Chromosome 4	AT4G10800	BTB/POZ domain protein	6643273-6645530 FORWARD LENGTH=1985	P
EdiCtg28687pos438	LG1	20.824	Chromosome 4	AT4G10620	P-loop containing nucleoside triphosphate hydrolases superfamily protein	6564183-6566504 FORWARD LENGTH=2010	P
EdiCtg36395pos51	LG1	22.17	Chromosome 5	AT5G38100	S-adenosyl-L-methionine-dependent methyltransferases superfamily protein	15199633-15201197 REVERSE LENGTH=1198	P
EdiCtg85402pos404	LG1	22.274	Chromosome 4	AT4G10340	light harvesting complex of photosystem II 5	6408007-6409849 FORWARD LENGTH=1389	P
EdiCtg10794pos318	LG1	22.378	Chromosome 4	AT4G10280	RmlC-like cupins superfamily protein	6375125-6376142 REVERSE LENGTH=664	P
EdiCtg32818pos210	LG1	22.482	Chromosome 4	AT4G10180	light-mediated development protein 1 / deetiolated1 (DET1)	6346411-6349314 FORWARD LENGTH=1932	P
EdiCtg67806pos344	LG1	22.794	Chromosome 4	AT4G09970	transmembrane protein	6245916-6247792 FORWARD LENGTH=1070	P
EdiCtg11527pos293	LG1	22.794	Chromosome 4	AT4G09980	Methyltransferase MT-A70 family protein	6247735-6252314 REVERSE LENGTH=3419	P
EdiCtg10064pos368	LG1	23.106	Chromosome 4	AT4G09890	mediator of RNA polymerase II transcription subunit%2C putative (DUF3511)	6218319-6218989 FORWARD LENGTH=671	P
EdiCtg10064pos432	LG1	23.106	Chromosome 4	AT4G09890	mediator of RNA polymerase II transcription subunit%2C putative (DUF3511)	6218319-6218989 FORWARD LENGTH=671	P
EdiCtg16994pos232	LG1	23.418	Chromosome 4	AT4G09680	conserved telomere maintenance component 1	6116762-6123304 FORWARD LENGTH=4169	P
EdiCtg16994pos467	LG1	23.418	Chromosome 4	AT4G09680	conserved telomere maintenance component 1	6116762-6123304 FORWARD LENGTH=4169	P
EdiCtg34229pos357	LG1	23.938	Chromosome 3	AT3G45860	cysteine-rich RLK (RECEPTOR-like protein kinase) 4	16863088-16866261 REVERSE LENGTH=2564	ns
EdiCtg25208pos411	LG1	24.041	Chromosome 1	AT1G34300	lectin protein kinase family protein	12503360-12506172 FORWARD LENGTH=2813	ns
EdiCtg57589pos421	LG1	24.272	Chromosome 4	AT4G09630	transmembrane protein (DUF616)	6083709-6088134 FORWARD LENGTH=2574	P
EdiCtg16496pos447	LG1	24.38	Chromosome 4	AT4G09340	SPla/RYanodine receptor (SPRY) domain-containing protein	5924602-5927738 REVERSE LENGTH=1898	P
EdiCtg6166pos52	LG1	24.931	Chromosome 4	AT4G08940	Ubiquitin carboxyl-terminal hydrolase family protein	5730797-5732195 REVERSE LENGTH=1399	P
EdiCtg48550pos292	LG1	26.624	Chromosome 4	AT4G08690	Sec14p-like phosphatidylinositol transfer family protein	5551521-5553181 REVERSE LENGTH=1117	P
EdiCtg18662pos250	LG1	27.587	Chromosome 4	AT4G08280	Thioredoxin superfamily protein	5230245-5232196 FORWARD LENGTH=1481	P
EdiCtg7170pos419	LG1	27.898	Chromosome 1	AT1G07280	Tetratricopeptide repeat (TPR)-like superfamily protein	2238154-2241217 FORWARD LENGTH=2154	ns
EdiCtg100363pos64	LG1	28.522	Chromosome 5	AT5G49680	SABRE-like protein	20176080-20188567 FORWARD LENGTH=8329	W
EdiCtg22441pos81	LG1	28.626	Chromosome 5	AT5G50020	DHHC-type zinc finger family protein	20351160-20354317 FORWARD LENGTH=1578	W
EdiCtg38022pos305	LG1	28.73	Chromosome 5	AT5G50030	Plant invertase/pectin methylesterase inhibitor superfamily protein	20354589-20355706 FORWARD LENGTH=898	W
EdiCtg4373pos465	LG1	28.833	Chromosome 5	AT5G50100	Putative thiol-disulfide oxidoreductase DCC	20371798-20373441 FORWARD LENGTH=1032	W
EdiCtg20352pos374	LG1	29.041	Chromosome 1	AT1G72300	Leucine-rich receptor-like protein kinase family protein	27217368-27221265 REVERSE LENGTH=3898	ns
EdiCtg60415pos100	LG1	29.249	Chromosome 4	AT4G16970	Protein kinase superfamily protein	9551023-9555865 REVERSE LENGTH=3262	ns
EdiCtg32107pos390	LG1	29.356	Chromosome 5	AT5G50170	C2 calcium/lipid-binding and GRAM domain containing protein	20420951-20425604 FORWARD LENGTH=3363	W
EdiCtg66205pos430	LG1	30.438	Chromosome 5	AT5G56810	F-box/RNI-like/FBD-like domains-containing protein	22974375-22976080 FORWARD LENGTH=1625	ns
EdiCtg42216pos402	LG1	31.087	Chromosome 1	AT1G77060	Phosphoenolpyruvate carboxylase family protein	28951643-28953580 REVERSE LENGTH=1312	ns
EdiCtg3274pos372	LG1	32.059	Chromosome 5	AT5G50310	Galactose oxidase/kelch repeat superfamily protein	20474457-20479478 FORWARD LENGTH=2303	W
EdiCtg34277pos64	LG1	32.277	Chromosome 5	AT5G50350	hypothetical protein	20498476-20501786 REVERSE LENGTH=2151	W
EdiCtg57696pos338	LG1	32.487	Chromosome 2	AT2G22260	oxidoreductase%2C 2OG-Fe(II) oxygenase family protein	9461630-9463507 FORWARD LENGTH=1365	ns
EdiCtg55839pos323	LG1	33.188	Chromosome 5	AT5G50670	Squamosa promoter-binding protein-like (SBP domain) transcription factor family protein	20615704-20618063 REVERSE LENGTH=1659	W
EdiCtg12746pos401	LG1	35.184	Chromosome 5	AT5G50890	alpha/beta-Hydrolases superfamily protein	20702453-20704418 FORWARD LENGTH=1641	W
EdiCtg58422pos339	LG1	35.398	Chromosome 2	AT2G17980	Sec1/munc18-like (SM) proteins superfamily	7824166-7826623 FORWARD LENGTH=2289	ns
EdiCtg39143pos335	LG1	35.503	Chromosome 5	AT5G50970	transducin family protein / WD-40 repeat family protein	20736227-20739358 FORWARD LENGTH=1915	W
EdiCtg29736pos286	LG1	35.821	Chromosome 4	AT4G00650	FRIGIDA-like protein	268901-271503 FORWARD LENGTH=2121	ns
EdiCtg90241pos95	LG1	35.821	Chromosome 5	AT5G47140	GATA transcription factor 27	19144601-19147657 FORWARD LENGTH=2274	W
EdiCtg34375pos360	LG1	35.821	Chromosome 5	AT5G51050	Mitochondrial substrate carrier family protein	20753040-20756137 FORWARD LENGTH=2228	W
EdiCtg28757pos216	LG1	35.925	Chromosome 5	AT5G51120	polyadenylate-binding protein 1	20779661-20781557 FORWARD LENGTH=1213	W
EdiCtg44924pos469	LG1	36.029	Chromosome 5	AT5G51260	HAD superfamily%2C subfamily IIIB acid phosphatase	20832021-20833817 REVERSE LENGTH=1638	W
EdiCtg1947pos113	LG1	36.133	Chromosome 3	AT3G22310	putative mitochondrial RNA helicase 1	7887276-7890153 FORWARD LENGTH=2286	ns
EdiCtg12053pos358	LG1	36.133	Chromosome 5	AT5G51340	Tetratricopeptide repeat (TPR)-like superfamily protein	20862902-20867465 FORWARD LENGTH=2855	W
EdiCtg64714pos327	LG1	36.237	Chromosome 5	AT5G51460	Haloacid dehalogenase-like hydrolase (HAD) superfamily protein	20902087-20904474 FORWARD LENGTH=1516	W
EdiCtg14014pos154	LG1	36.549	Chromosome 5	AT5G51540	Zincin-like metalloproteases family protein	20932031-20936413 FORWARD LENGTH=2290	W
EdiCtg55694pos60	LG1	36.757	Chromosome 5	AT5G51590	AT hook motif DNA-binding family protein	20956510-20959409 REVERSE LENGTH=2093	W
EdiCtg30739pos80	LG1	36.86	Chromosome 5	AT5G51700	cysteine and histidine-rich domain-containing protein RAR1	21001144-21003286 REVERSE LENGTH=1053	W
EdiCtg43282pos54	LG1	36.964	Chromosome 2	AT2G26740	soluble epoxide hydrolase	11392849-11394363 REVERSE LENGTH=1371	ns
EdiCtg41894pos384	LG1	37.068	Chromosome 5	AT5G51760	Protein phosphatase 2C family protein	21026875-21029188 FORWARD LENGTH=1568	W
EdiCtg87417pos240	LG1	37.485	Chromosome 5	AT5G51860	K-box region and MADS-box transcription factor family protein	21081844-21084427 REVERSE LENGTH=756	W
EdiCtg24657pos327	LG1	37.589	Chromosome 5	AT5G51880	2-oxoglutarate (2OG) and Fe(II)-dependent oxygenase superfamily protein	21089383-21091073 FORWARD LENGTH=1063	W
EdiCtg79139pos85	LG1	37.901	Chromosome 5	AT5G52020	Integrase-type DNA-binding superfamily protein	21123958-21125065 REVERSE LENGTH=1108	W
EdiCtg62457pos431	LG1	37.901	Chromosome 5	AT5G52030	TraB family protein	21128129-21130090 FORWARD LENGTH=1427	W
EdiCtg86975pos101	LG1	37.962	Chromosome 5	AT5G51920	Pyridoxal phosphate (PLP)-dependent transferases superfamily protein	21097076-21098959 REVERSE LENGTH=1884	W
EdiCtg59677pos256	LG1	38.007	Chromosome 5	AT5G52050	MATE efflux family protein	21138703-21140876 FORWARD LENGTH=2174	W
EdiCtg51453pos124	LG1	39.987	Chromosome 5	AT5G52545	RNA-binding protein-like RNA recognition motif protein	21323781-21325604 REVERSE LENGTH=788	W
EdiCtg47265pos68	LG1	40.225	Chromosome 5	AT5G52580	RabGAP/TBC domain-containing protein	21337946-21343051 FORWARD LENGTH=2349	W
EdiCtg68703pos422	LG1	40.338	Chromosome 5	AT5G52660	Homeodomain-like superfamily protein	21359059-21362160 REVERSE LENGTH=1480	W
EdiCtg54446pos257	LG1	40.925	Chromosome 5	AT5G52780	transmembrane protein%2C putative (DUF3464)	21390412-21391561 REVERSE LENGTH=1150	W
EdiCtg54446pos90	LG1	40.925	Chromosome 5	AT5G52780	transmembrane protein%2C putative (DUF3464)	21390412-21391561 REVERSE LENGTH=1150	W
EdiCtg41128pos433	LG1	41.133	Chromosome 5	AT5G52810	NAD(P)-binding Rossmann-fold superfamily protein	21399331-21400686 FORWARD LENGTH=1356	W
EdiCtg713pos273	LG1	41.759	Chromosome 5	AT5G52870	membrane-associated kinase regulator	21427847-21429495 REVERSE LENGTH=1453	W
EdiCtg19384pos248	LG1	41.863	Chromosome 5	AT5G52950	LIM domain protein	21473720-21477024 REVERSE LENGTH=3099	W
EdiCtg56656pos273	LG1	41.967	Chromosome 5	AT5G53110	RING/U-box superfamily protein	21528950-21533159 FORWARD LENGTH=1372	W
EdiCtg56656pos347	LG1	41.967	Chromosome 5	AT5G53110	RING/U-box superfamily protein	21528950-21533159 FORWARD LENGTH=1372	W
EdiCtg23620pos84	LG1	42.384	Chromosome 5	AT5G53170	FTSH protease 11	21562718-21568023 REVERSE LENGTH=2827	W
EdiCtg3988pos353	LG1	43.538	Chromosome 5	AT5G53320	Leucine-rich repeat protein kinase family protein	21636241-21638398 REVERSE LENGTH=2079	W
EdiCtg52006pos349	LG1	43.642	Chromosome 5	AT5G53350	CLP protease regulatory subunit X	21643767-21647774 FORWARD LENGTH=2304	W
EdiCtg10144pos231	LG1	44.058	Chromosome 5	AT5G53460	NADH-dependent glutamate synthase 1	21700202-21709736 FORWARD LENGTH=6971	W
EdiCtg2018pos74	LG1	44.266	Chromosome 5	AT5G53500	Transducin/WD40 repeat-like superfamily protein	21725441-21729413 REVERSE LENGTH=3181	W
EdiCtg43725pos71	LG1	45.944	Chromosome 5	AT5G53760	Seven transmembrane MLO family protein	21822323-21826488 FORWARD LENGTH=2472	W
EdiCtg26452pos448	LG1	46.048	Chromosome 5	AT5G53890	phytosylfokine-alpha receptor 2	21876586-21880540 FORWARD LENGTH=3792	W
EdiCtg5833pos384	LG1	46.569	Chromosome 5	AT5G54100	SPFH/Band 7/PHB domain-containing membrane-associated protein family	21953700-21956580 REVERSE LENGTH=1621	W
EdiCtg64448pos293	LG1	46.777	Chromosome 5	AT5G54140	IAA-leucine-resistant (ILR1)-like 3	21965667-21968061 FORWARD LENGTH=1680	W
EdiCtg13136pos244	LG1	47.194	Chromosome 5	AT5G54160	O-methyltransferase 1	21981902-21984399 FORWARD LENGTH=1497	W
EdiCtg21285pos84	LG1	47.297	Chromosome 5	AT5G54200	Transducin/WD40 repeat-like superfamily protein	21993154-21997326 REVERSE LENGTH=3139	W
EdiCtg5614pos321	LG1	47.401	Chromosome 5	AT5G54230	myb domain protein 49	22016143-22018061 REVERSE LENGTH=1390	W
EdiCtg77630pos446	LG1	47.505	Chromosome 5	AT5G54270	light-harvesting chlorophyll B-binding protein 3	22038165-22039568 FORWARD LENGTH=1242	W
EdiCtg48822pos367	LG1	47.505	Chromosome 5	AT5G54440	CLUB	22099869-22106898 FORWARD LENGTH=3712	W
EdiCtg19683pos417	LG1	48.202	Chromosome 5	AT5G54590	Protein kinase superfamily protein	22179931-22182828 FORWARD LENGTH=2002	W
EdiCtg35170pos61	LG1	48.768	Chromosome 5	AT5G54680	basic helix-loop-helix (bHLH) DNA-binding superfamily protein	22216934-22219274 FORWARD LENGTH=1322	W
EdiCtg26445pos102	LG1	48.876	Chromosome 5	AT5G54730	yeast autophagy 18 F-like protein	22233789-22236551 REVERSE LENGTH=2343	W
EdiCtg58518pos62	LG1	49.309	Chromosome 5	AT5G54780	Ypt/Rab-GAP domain of gyp1p superfamily protein	22248369-22252191 REVERSE LENGTH=2125	W
EdiCtg88199pos62	LG1	49.646	Chromosome 5	AT5G54800	glucose 6-phosphate/phosphate translocator 1	22261134-22263936 FORWARD LENGTH=1815	W
EdiCtg51943pos83	LG1	49.711	Chromosome 2	AT2G17310	F-box and associated interaction domains-containing protein	7531194-7532412 FORWARD LENGTH=1219	ns
EdiCtg59782pos199	LG1	49.752	Chromosome 5	AT5G54830	DOMON domain-containing protein / dopamine beta-monooxygenase N-terminal domain-containing protein	22272989-22276346 FORWARD LENGTH=3262	W
EdiCtg26431pos149	LG1	50.297	Chromosome 5	AT5G54870	inositol-1%2C4%2C5-trisphosphate 5-phosphatase	22289746-22291799 FORWARD LENGTH=1497	W
EdiCtg68983pos86	LG1	50.506	Chromosome 5	AT5G55000	potassium channel tetramerization domain-containing protein / pentapeptide repeat-containing protein	22318310-22321747 FORWARD LENGTH=1266	W
EdiCtg93248pos281	LG1	51.043	Chromosome 5	AT5G55120	GDP-L-galactose phosphorylase VITAMIN C DEFECTIVE 5 (VTC5)	22369007-22371867 FORWARD LENGTH=1962	W
EdiCtg14793pos313	LG1	51.147	Chromosome 5	AT5G55160	small ubiquitin-like modifier 2	22383472-22384942 REVERSE LENGTH=757	W
EdiCtg40519pos122	LG1	51.666	Chromosome 5	AT5G55660	DEK domain-containing chromatin associated protein	22538556-22543474 FORWARD LENGTH=2887	W
EdiCtg37989pos360	LG1	51.874	Chromosome 5	AT5G55760	sirtuin 1	22567222-22571008 FORWARD LENGTH=1774	W
EdiCtg35061pos110	LG1	51.978	Chromosome 5	AT5G55910	D6 protein kinase	22639813-22642414 REVERSE LENGTH=2402	W
EdiCtg71697pos356	LG1	52.498	Chromosome 5	AT5G56040	Leucine-rich receptor-like protein kinase family protein	22694878-22698628 FORWARD LENGTH=3751	W
EdiCtg7727pos289	LG1	52.914	Chromosome 5	AT5G56060	ATP-binding protein%2C putative (DUF2431)	22704223-22704892 FORWARD LENGTH=590	W
EdiCtg14851pos448	LG1	53.226	Chromosome 5	AT5G56300	gibberellic acid methyltransferase 2	22799507-22801692 FORWARD LENGTH=1436	W
EdiCtg2161pos374	LG1	53.746	Chromosome 5	AT5G56590	O-Glycosyl hydrolases family 17 protein	22907264-22909707 FORWARD LENGTH=2049	W
EdiCtg20469pos92	LG1	53.85	Chromosome 5	AT5G56730	Insulinase (Peptidase family M16) protein	22946906-22952599 REVERSE LENGTH=3050	W
EdiCtg21651pos478	LG1	54.266	Chromosome 5	AT5G56940	Ribosomal protein S16 family protein	23030747-23032411 FORWARD LENGTH=751	W
EdiCtg58635pos362	LG1	54.37	Chromosome 5	AT5G56960	basic helix-loop-helix (bHLH) DNA-binding family protein	23038443-23041617 REVERSE LENGTH=2045	W
EdiCtg77691pos148	LG1	54.786	Chromosome 5	AT5G56980	cotton fiber protein	23056080-23057742 REVERSE LENGTH=1663	W
EdiCtg62865pos54	LG1	54.89	Chromosome 2	AT2G01175	transmembrane protein	104884-106291 REVERSE LENGTH=1132	ns
EdiCtg13172pos332	LG1	54.994	Chromosome 5	AT5G57015	casein kinase I-like 12	23071028-23074843 FORWARD LENGTH=2054	W
EdiCtg45872pos389	LG1	55.098	Chromosome 5	AT5G57035	U-box domain-containing protein kinase family protein	23080647-23083988 FORWARD LENGTH=2635	W
EdiCtg14352pos287	LG1	55.619	Chromosome 5	AT5G57100	Nucleotide/sugar transporter family protein	23106298-23108883 REVERSE LENGTH=1979	W
EdiCtg18624pos397	LG1	55.827	Chromosome 5	AT5G57160	DNA ligase IV	23155150-23159747 REVERSE LENGTH=2674	W
EdiCtg34779pos272	LG1	55.931	Chromosome 5	AT5G57210	Ypt/Rab-GAP domain of gyp1p superfamily protein	23180833-23184053 REVERSE LENGTH=2817	W
EdiCtg56728pos453	LG1	56.139	Chromosome 5	AT5G57220	cytochrome P450%2C family 81%2C subfamily F%2C polypeptide 2	23187840-23189902 FORWARD LENGTH=1768	W
EdiCtg44328pos111	LG1	56.243	Chromosome 5	AT5G57260	cytochrome P450%2C family 71%2C subfamily B%2C polypeptide 10	23198589-23200318 REVERSE LENGTH=1659	W
EdiCtg69428pos380	LG1	56.243	Chromosome 5	AT5G57260	cytochrome P450%2C family 71%2C subfamily B%2C polypeptide 10	23198589-23200318 REVERSE LENGTH=1659	W
EdiCtg30206pos109	LG1	56.347	Chromosome 5	AT5G57320	actin filament bundling protein P-115-ABP protein	23212690-23218028 FORWARD LENGTH=3237	W
EdiCtg32993pos388	LG1	56.555	Chromosome 5	AT5G57380	Fibronectin type III domain-containing protein	23246395-23249504 REVERSE LENGTH=2221	W
EdiCtg87976pos360	LG1	56.763	Chromosome 5	AT5G57410	Afadin/alpha-actinin-binding protein	23264749-23267905 REVERSE LENGTH=1739	W
EdiCtg13979pos113	LG1	56.97	Chromosome 5	AT5G57490	voltage dependent anion channel 4	23283617-23286005 REVERSE LENGTH=1435	W
EdiCtg54200pos413	LG1	57.387	Chromosome 5	AT5G57560	Xyloglucan endotransglucosylase/hydrolase family protein	23307006-23308680 REVERSE LENGTH=1590	W
EdiCtg58692pos110	LG1	59.066	Chromosome 5	AT5G57785	hypothetical protein	23408859-23409452 REVERSE LENGTH=436	W
EdiCtg58692pos436	LG1	59.066	Chromosome 5	AT5G57785	hypothetical protein	23408859-23409452 REVERSE LENGTH=436	W
EdiCtg10320pos328	LG1	59.169	Chromosome 5	AT5G57990	ubiquitin-specific protease 23	23469924-23474172 REVERSE LENGTH=3049	W
EdiCtg25631pos105	LG1	59.273	Chromosome 5	AT5G58210	hydroxyproline-rich glycoprotein family protein	23552096-23554402 FORWARD LENGTH=1831	W
EdiCtg14814pos427	LG1	59.273	Chromosome 5	AT5G58330	lactate/malate dehydrogenase family protein	23579722-23582395 REVERSE LENGTH=1725	W
EdiCtg29558pos80	LG1	59.565	Chromosome 5	AT5G58510	Rab3 GTPase-activating protein catalytic protein	23648153-23654552 REVERSE LENGTH=3240	W
EdiCtg17132pos348	LG1	59.685	Chromosome 5	AT5G58720	smr (Small MutS Related) domain-containing protein	23719695-23723175 REVERSE LENGTH=2042	W
EdiCtg25206pos384	LG1	59.741	Chromosome 1	AT1G77080	K-box region and MADS-box transcription factor family protein	28955637-28960096 FORWARD LENGTH=1051	ns
EdiCtg19376pos80	LG1	59.8	Chromosome 5	AT5G58800	Quinone reductase family protein	23745891-23747274 REVERSE LENGTH=900	W
EdiCtg67437pos292	LG1	60.105	Chromosome 1	AT1G35890	NAC (No Apical Meristem) domain transcriptional regulator superfamily protein	13341300-13341953 FORWARD LENGTH=516	W
EdiCtg2638pos418	LG1	60.105	Chromosome 5	AT5G59180	DNA-directed RNA polymerase II	23883356-23885305 FORWARD LENGTH=1003	W
EdiCtg9204pos158	LG1	60.105	Chromosome 5	AT5G59260	Concanavalin A-like lectin protein kinase family protein	23907786-23910082 REVERSE LENGTH=2297	W
EdiCtg16171pos262	LG1	60.209	Chromosome 5	AT5G59080	hypothetical protein	23846118-23849151 REVERSE LENGTH=2729	W
EdiCtg21054pos258	LG1	60.73	Chromosome 5	AT3G46460	ubiquitin-conjugating enzyme 13	17095878-17097465 REVERSE LENGTH=1157	ns
EdiCtg23176pos55	LG1	61.252	Chromosome 5	AT5G59430	telomeric repeat binding protein 1	23967875-23970945 FORWARD LENGTH=2366	W
EdiCtg13655pos411	LG1	61.46	Chromosome 5	AT5G59600	Tetratricopeptide repeat (TPR)-like superfamily protein	24011000-24013056 REVERSE LENGTH=2057	W
EdiCtg17248pos121	LG1	61.563	Chromosome 5	AT5G59660	Leucine-rich repeat protein kinase family protein	24035687-24039979 FORWARD LENGTH=2568	W
EdiCtg89178pos60	LG1	61.667	Chromosome 5	AT5G59730	exocyst subunit exo70 family protein H7	24063947-24066170 REVERSE LENGTH=2214	W
EdiCtg38974pos344	LG1	61.875	Chromosome 5	AT5G59810	Subtilase family protein	24096807-24100593 REVERSE LENGTH=2631	W
EdiCtg16028pos292	LG1	62.083	Chromosome 5	AT5G59880	actin depolymerizing factor 3	24120231-24121879 FORWARD LENGTH=777	W
EdiCtg71914pos416	LG1	62.083	Chromosome 5	AT5G59980	Polymerase/histidinol phosphatase-like protein	24147207-24149783 FORWARD LENGTH=2055	W
EdiCtg31456pos326	LG1	62.395	Chromosome 5	AT5G60040	nuclear RNA polymerase C1	24173363-24183641 FORWARD LENGTH=4622	W
EdiCtg14303pos277	LG1	62.499	Chromosome 5	AT5G60060	F-box SKIP23-like protein (DUF295)	24188483-24189765 REVERSE LENGTH=1283	W
EdiCtg12406pos76	LG1	63.019	Chromosome 5	AT5G60410	DNA-binding protein with MIZ/SP-RING zinc finger%2C PHD-finger and SAP domain-containing protein	24294890-24301138 FORWARD LENGTH=3158	W
EdiCtg39162pos223	LG1	63.75	Chromosome 5	AT5G60700	glycosyltransferase family protein 2	24402329-24405600 REVERSE LENGTH=2878	W
EdiCtg10440pos96	LG1	63.958	Chromosome 5	AT5G60750	CAAX amino terminal protease family protein	24430830-24433394 FORWARD LENGTH=1481	W
EdiCtg45907pos261	LG1	64.27	Chromosome 5	AT5G22950	SNF7 family protein	7681234-7682949 FORWARD LENGTH=1065	partial R
EdiCtg28662pos104	LG1	64.374	Chromosome 5	AT5G22920	CHY-type/CTCHY-type/RING-type Zinc finger protein	7664871-7667288 FORWARD LENGTH=1405	partial R
EdiCtg37423pos89	LG1	64.582	Chromosome 1	AT1G14610	valyl-tRNA synthetase / valine-tRNA ligase (VALRS)	5008153-5014533 REVERSE LENGTH=3723	ns
EdiCtg14811pos91	LG1	64.582	Chromosome 5	AT5G22770	alpha-adaptin	7579156-7588322 REVERSE LENGTH=4023	partial R
EdiCtg21749pos461	LG1	64.582	Chromosome 5	AT5G22770	alpha-adaptin	7579156-7588322 REVERSE LENGTH=4023	partial R
EdiCtg31026pos293	LG1	64.686	Chromosome 5	AT5G22570	WRKY DNA-binding protein 38	7495455-7496990 REVERSE LENGTH=1306	partial R
EdiCtg31081pos427	LG1	64.894	Chromosome 5	AT5G22450	spectrin beta chain%2C brain	7436932-7443463 REVERSE LENGTH=3892	partial R
EdiCtg65150pos256	LG1	64.997	Chromosome 5	AT5G22400	Rho GTPase activating protein with PAK-box/P21-Rho-binding domain-containing protein	7422670-7425574 REVERSE LENGTH=2020	partial R
EdiCtg89804pos382	LG1	64.997	Chromosome 5	AT5G22400	Rho GTPase activating protein with PAK-box/P21-Rho-binding domain-containing protein	7422670-7425574 REVERSE LENGTH=2020	partial R
EdiCtg11102pos234	LG1	65.101	Chromosome 5	AT5G22330	P-loop containing nucleoside triphosphate hydrolases superfamily protein	7390796-7394280 REVERSE LENGTH=1816	partial R
EdiCtg90774pos429	LG1	65.101	Chromosome 5	AT5G22340	NF-kappa-B inhibitor-like protein	7394473-7396875 FORWARD LENGTH=1325	partial R
EdiCtg2943pos482	LG1	65.205	Chromosome 5	AT5G22310	trichohyalin-like protein	7383583-7385833 REVERSE LENGTH=2093	partial R
EdiCtg1924pos307	LG1	65.413	Chromosome 5	AT5G22290	NAC domain containing protein 89	7375876-7377667 REVERSE LENGTH=1540	partial R
EdiCtg16690pos194	LG1	65.621	Chromosome 5	AT5G22260	RING/FYVE/PHD zinc finger superfamily protein	7367635-7370295 REVERSE LENGTH=2194	partial R
EdiCtg14262pos84	LG1	65.829	Chromosome 5	AT5G22120	coiled-coil protein	7334314-7337018 REVERSE LENGTH=1713	partial R
EdiCtg29236pos393	LG1	66.036	Chromosome 5	AT5G22090	FAF-like protein (DUF3049)	7314583-7321743 REVERSE LENGTH=2079	partial R
EdiCtg17792pos244	LG1	66.14	Chromosome 5	AT5G21326	Ca2+regulated serine-threonine protein kinase family protein	7217244-7222021 FORWARD LENGTH=1894	partial R
EdiCtg11077pos481	LG1	66.348	Chromosome 5	AT5G21150	Argonaute family protein	7192239-7198381 FORWARD LENGTH=3075	partial R
EdiCtg29760pos375	LG1	66.452	Chromosome 5	AT5G21010	BTB-POZ and MATH domain 5	7135961-7138711 FORWARD LENGTH=1671	partial R
EdiCtg50555pos262	LG1	66.556	Chromosome 5	AT5G20890	TCP-1/cpn60 chaperonin family protein	7086653-7090169 REVERSE LENGTH=2214	partial R
EdiCtg35116pos67	LG1	66.66	Chromosome 5	AT5G20840	Phosphoinositide phosphatase family protein	7060992-7069343 REVERSE LENGTH=3913	partial R
EdiCtg44255pos328	LG1	66.764	Chromosome 5	AT5G20720	chaperonin 20	7014669-7016698 FORWARD LENGTH=1150	partial R
EdiCtg3352pos278	LG1	66.971	Chromosome 5	AT5G20390	Glycosyl hydrolase superfamily protein	6892700-6894197 REVERSE LENGTH=1403	partial R
EdiCtg57377pos244	LG1	67.075	Chromosome 5	AT5G20510	alfin-like 5	6941362-6942908 REVERSE LENGTH=635	partial R
EdiCtg57377pos345	LG1	67.075	Chromosome 5	AT5G20510	alfin-like 5	6941362-6942908 REVERSE LENGTH=635	partial R
EdiCtg13515pos487	LG1	67.179	Chromosome 1	AT5G20400	2-oxoglutarate (2OG) and Fe(II)-dependent oxygenase superfamily protein	6894726-6896350 FORWARD LENGTH=1357	partial R
EdiCtg30901pos498	LG1	67.387	Chromosome 5	AT5G20220	zinc knuckle (CCHC-type) family protein	6821990-6825981 FORWARD LENGTH=1529	partial R
EdiCtg12636pos384	LG1	67.491	Chromosome 5	AT5G20000	AAA-type ATPase family protein	6756633-6759800 FORWARD LENGTH=1792	partial R
EdiCtg1481pos234	LG1	67.595	Chromosome 5	AT5G19880	Peroxidase superfamily protein	6720384-6722477 REVERSE LENGTH=1250	partial R
EdiCtg87081pos443	LG1	67.803	Chromosome 5	AT5G19700	MATE efflux family protein	6660678-6662463 REVERSE LENGTH=1786	partial R
EdiCtg10193pos472	LG1	68.219	Chromosome 5	AT5G19640	Major facilitator superfamily protein	6635797-6638791 FORWARD LENGTH=2177	partial R
EdiCtg14929pos271	LG1	68.53	Chromosome 5	AT5G19400	Telomerase activating protein Est1	6540003-6545015 FORWARD LENGTH=3919	partial R
EdiCtg24067pos64	LG1	68.947	Chromosome 5	AT5G19080	RING/U-box superfamily protein	6378149-6380605 FORWARD LENGTH=1706	partial R
EdiCtg1203pos74	LG1	69.051	Chromosome 5	AT5G63720	kokopelli	25506279-25508017 FORWARD LENGTH=1549	partial X
EdiCtg54194pos317	LG1	69.155	Chromosome 5	AT5G63910	farnesylcysteine lyase	25571779-25574178 REVERSE LENGTH=1878	partial X
EdiCtg44944pos108	LG1	69.259	Chromosome 5	AT5G63930	Leucine-rich repeat protein kinase family protein	25581839-25586630 FORWARD LENGTH=3648	partial X
EdiCtg58228pos62	LG1	69.362	Chromosome 5	AT5G63950	chromatin remodeling 24	25591956-25598671 REVERSE LENGTH=3743	partial X
EdiCtg20287pos112	LG1	69.57	Chromosome 5	AT5G63960	DNA polymerase delta subunit 1	25599514-25606841 FORWARD LENGTH=3540	partial X
EdiCtg22229pos402	LG1	69.778	Chromosome 5	AT5G64110	Peroxidase superfamily protein	25654074-25656067 REVERSE LENGTH=1434	partial X
EdiCtg42277pos401	LG1	69.986	Chromosome 5	AT5G64170	dentin sialophosphoprotein-like protein	25672466-25676823 REVERSE LENGTH=2667	partial X
EdiCtg42277pos485	LG1	69.986	Chromosome 5	AT5G64170	dentin sialophosphoprotein-like protein	25672466-25676823 REVERSE LENGTH=2667	partial X
EdiCtg11225pos52	LG1	70.09	Chromosome 5	AT5G64370	beta-ureidopropionase	25739131-25741222 FORWARD LENGTH=1551	partial X
EdiCtg41181pos93	LG1	70.09	Chromosome 5	AT5G64380	Inositol monophosphatase family protein	25741238-25743198 FORWARD LENGTH=1493	partial X
EdiCtg14828pos100	LG1	70.279	Chromosome 5	AT5G64420	DNA polymerase V family	25756272-25761516 FORWARD LENGTH=4459	partial X
EdiCtg52112pos252	LG1	71.355	Chromosome 5	AT5G64750	Integrase-type DNA-binding superfamily protein	25891449-25893888 FORWARD LENGTH=1638	partial X
EdiCtg71460pos90	LG1	71.747	Chromosome 5	AT5G64990	RAB GTPase homolog H1A	25963401-25964838 REVERSE LENGTH=849	partial X
EdiCtg1219pos109	LG1	73.12	Chromosome 5	AT5G65200	plant U-box 38	26048065-26050046 REVERSE LENGTH=1982	partial X
EdiCtg17014pos62	LG1	73.536	Chromosome 5	AT5G65400	alpha/beta-Hydrolases superfamily protein	26131416-26133310 FORWARD LENGTH=1039	partial X
EdiCtg35247pos57	LG1	73.848	Chromosome 5	AT5G65560	Pentatricopeptide repeat (PPR) superfamily protein	26200014-26203813 REVERSE LENGTH=3623	partial X
EdiCtg438pos86	LG1	74.056	Chromosome 5	AT5G65683	Zinc finger (C3HC4-type RING finger) family protein	26261136-26264170 FORWARD LENGTH=2956	partial X
EdiCtg32530pos82	LG1	74.056	Chromosome 5	AT5G65690	phosphoenolpyruvate carboxykinase 2	26266266-26269763 FORWARD LENGTH=2501	partial X
EdiCtg2300pos353	LG1	74.264	Chromosome 5	AT5G65750	2-oxoglutarate dehydrogenase%2C E1 component	26303673-26308237 FORWARD LENGTH=3542	partial X
EdiCtg14955pos50	LG1	74.576	Chromosome 5	AT5G65840	Thioredoxin superfamily protein	26343728-26346123 REVERSE LENGTH=1263	partial X
EdiCtg21486pos387	LG1	74.888	Chromosome 5	AT5G65920	ARM repeat superfamily protein	26363709-26366065 REVERSE LENGTH=2357	partial X
EdiCtg53461pos404	LG1	75.514	Chromosome 5	AT5G67380	casein kinase alpha 1	26880966-26884079 REVERSE LENGTH=2116	partial X
EdiCtg64798pos448	LG1	75.722	Chromosome 5	AT5G67230	Nucleotide-diphospho-sugar transferases superfamily protein	26822432-26824328 FORWARD LENGTH=1700	partial X
EdiCtg10094pos69	LG1	75.826	Chromosome 5	AT5G67100	DNA-directed DNA polymerase	26776971-26785104 FORWARD LENGTH=4598	partial X
EdiCtg13683pos198	LG1	75.93	Chromosome 5	AT5G67020	hypothetical protein	26749826-26751339 FORWARD LENGTH=1514	partial X
EdiCtg8386pos112	LG1	76.034	Chromosome 5	AT5G66850	mitogen-activated protein kinase kinase kinase 5	26695568-26699426 REVERSE LENGTH=2815	partial X
EdiCtg4223pos51	LG1	76.242	Chromosome 5	AT5G66690	UDP-Glycosyltransferase superfamily protein	26625049-26626822 FORWARD LENGTH=1774	partial X
EdiCtg12034pos86	LG1	76.346	Chromosome 5	AT5G66020	Phosphoinositide phosphatase family protein	26401193-26404725 REVERSE LENGTH=1816	partial X
EdiCtg63519pos63	LG1	76.346	Chromosome 5	AT5G66460	Glycosyl hydrolase superfamily protein	26538395-26541692 REVERSE LENGTH=2667	partial X
EdiCtg5846pos100	LG2	0	Chromosome 5	AT5G01010	retinal-binding protein	1279-5043 REVERSE LENGTH=1657	top R
EdiCtg32853pos111	LG2	0.312	Chromosome 5	AT5G01220	sulfoquinovosyldiacylglycerol 2	86548-90117 REVERSE LENGTH=2124	top R
EdiCtg55311pos53	LG2	0.623	Chromosome 5	AT5G02440	60S ribosomal protein L36	531028-532938 FORWARD LENGTH=782	top R
EdiCtg10353pos62	LG2	0.623	Chromosome 5	AT5G02530	RNA-binding (RRM/RBD/RNP motifs) family protein	564303-565883 REVERSE LENGTH=1009	top R
EdiCtg17090pos114	LG2	1.04	Chromosome 5	AT5G03280	NRAMP metal ion transporter family protein	787428-793404 FORWARD LENGTH=4851	top R
EdiCtg3030pos194	LG2	1.144	Chromosome 5	AT5G03340	ATPase%2C AAA-type%2C CDC48 protein	809830-813293 REVERSE LENGTH=2854	top R
EdiCtg114250pos57	LG2	1.248	Chromosome 5	AT5G03650	starch branching enzyme 2.2	931762-937702 FORWARD LENGTH=2812	top R
EdiCtg1668pos213	LG2	1.56	Chromosome 5	AT5G03760	Nucleotide-diphospho-sugar transferases superfamily protein	985622-990630 REVERSE LENGTH=2433	top R
EdiCtg47949pos416	LG2	1.768	Chromosome 5	AT5G03790	homeobox 51	1004784-1006619 FORWARD LENGTH=1284	top R
EdiCtg32149pos110	LG2	1.872	Chromosome 5	AT5G04040	Patatin-like phospholipase family protein	1089342-1093204 FORWARD LENGTH=3300	top R
EdiCtg5136pos109	LG2	2.288	Chromosome 5	AT5G04740	ACT domain-containing protein	1367911-1371550 REVERSE LENGTH=1867	top R
EdiCtg62449pos264	LG2	2.391	Chromosome 5	AT5G04770	cationic amino acid transporter 6	1378954-1382419 FORWARD LENGTH=2147	top R
EdiCtg25481pos329	LG2	2.599	Chromosome 5	AT5G04885	Glycosyl hydrolase family protein	1422938-1426879 FORWARD LENGTH=2680	top R
EdiCtg24551pos100	LG2	2.703	Chromosome 5	AT5G59670	Leucine-rich repeat protein kinase family protein	24041338-24045656 FORWARD LENGTH=2859	top R
EdiCtg52770pos67	LG2	3.223	Chromosome 5	AT5G05200	Protein kinase superfamily protein	1544007-1547207 REVERSE LENGTH=1947	top R
EdiCtg28283pos102	LG2	3.64	Chromosome 5	AT5G05590	phosphoribosylanthranilate isomerase 2	1667039-1668569 REVERSE LENGTH=1033	top R
EdiCtg12496pos90	LG2	3.952	Chromosome 5	AT5G05780	RP non-ATPase subunit 8A	1735725-1738700 FORWARD LENGTH=1579	top R
EdiCtg60446pos191	LG2	4.16	Chromosome 5	AT5G05860	UDP-glucosyl transferase 76C2	1765390-1767510 FORWARD LENGTH=1670	top R
EdiCtg15192pos57	LG2	4.681	Chromosome 5	AT5G06340	nudix hydrolase homolog 27	1936339-1938134 FORWARD LENGTH=1035	top R
EdiCtg57843pos320	LG2	4.785	Chromosome 5	AT5G06600	ubiquitin-specific protease 12	2020304-2027943 REVERSE LENGTH=3445	top R
EdiCtg44595pos76	LG2	5.202	Chromosome 5	AT5G06780	Emsy N Terminus (ENT)/ plant Tudor-like domains-containing protein	2093888-2097239 REVERSE LENGTH=1683	top R
EdiCtg46421pos70	LG2	5.41	Chromosome 5	AT5G06810	transcription termination factor family protein	2108493-2110259 FORWARD LENGTH=1767	top R
EdiCtg86676pos70	LG2	5.722	Chromosome 5	AT5G07180	ERECTA-like 2	2227524-2232527 REVERSE LENGTH=2967	top R
EdiCtg68460pos214	LG2	6.034	Chromosome 5	AT5G07240	IQ-domain 24	2271907-2274288 FORWARD LENGTH=1564	top R
EdiCtg39658pos67	LG2	6.138	Chromosome 5	AT5G07280	Leucine-rich repeat transmembrane protein kinase	2284830-2288855 FORWARD LENGTH=4026	top R
EdiCtg2641pos114	LG2	6.972	Chromosome 3	AT3G20550	SMAD/FHA domain-containing protein	7174436-7178020 REVERSE LENGTH=1387	top R
EdiCtg18923pos358	LG2	7.18	Chromosome 5	AT5G07590	Transducin/WD40 repeat-like superfamily protein	2401579-2403877 REVERSE LENGTH=1570	top R
EdiCtg67055pos328	LG2	7.284	Chromosome 1	AT4G25640	detoxifying efflux carrier 35	13076444-13079048 REVERSE LENGTH=1760	ns
EdiCtg10811pos101	LG2	7.596	Chromosome 5	AT5G07820	Plant calmodulin-binding protein-like protein	2498550-2501253 REVERSE LENGTH=2306	top R
EdiCtg41631pos464	LG2	8.539	Chromosome 5	AT5G08415	Radical SAM superfamily protein	2710781-2713255 REVERSE LENGTH=1541	top R
EdiCtg13684pos60	LG2	8.642	Chromosome 5	AT5G63680	Pyruvate kinase family protein	25490065-25492763 FORWARD LENGTH=2060	top R
EdiCtg2974pos82	LG2	8.746	Chromosome 5	AT5G08720	polyketide cyclase/dehydrase/lipid transporter	2841408-2845530 REVERSE LENGTH=2483	top R
EdiCtg515pos61	LG2	9.268	Chromosome 5	AT5G09470	dicarboxylate carrier 3	2949132-2950695 REVERSE LENGTH=1305	top R
EdiCtg42933pos51	LG2	10.417	Chromosome 5	AT5G09870	cellulose synthase 5	3072870-3078416 FORWARD LENGTH=4138	top R
EdiCtg76122pos86	LG2	12.087	Chromosome 5	AT5G10360	Ribosomal protein S6e	3258474-3260234 REVERSE LENGTH=946	top R
EdiCtg20101pos59	LG2	12.503	Chromosome 5	AT5G10460	Haloacid dehalogenase-like hydrolase (HAD) superfamily protein	3287750-3289948 FORWARD LENGTH=1097	top R
EdiCtg32456pos100	LG2	12.607	Chromosome 5	AT5G10710	centromere protein O	3379007-3382958 FORWARD LENGTH=1449	top R
EdiCtg53978pos63	LG2	12.711	Chromosome 5	AT5G10900	Calcineurin-like metallo-phosphoesterase superfamily protein	3435949-3439384 REVERSE LENGTH=2263	top R
EdiCtg45662pos80	LG2	12.711	Chromosome 5	AT5G10910	mraW methylase family protein	3439553-3441744 FORWARD LENGTH=1567	top R
EdiCtg34504pos83	LG2	13.231	Chromosome 5	AT5G11090	serine-rich protein-like protein	3524677-3525846 FORWARD LENGTH=1170	top R
EdiCtg20990pos79	LG2	13.647	Chromosome 5	AT5G11340	Acyl-CoA N-acyltransferases (NAT) superfamily protein	3619152-3621511 FORWARD LENGTH=1012	top R
EdiCtg12766pos492	LG2	13.647	Chromosome 5	AT5G11390	WPP domain-interacting protein 1	3633649-3636934 FORWARD LENGTH=2769	top R
EdiCtg27370pos56	LG2	15.066	Chromosome 5	AT5G11850	Protein kinase superfamily protein	3816080-3821170 REVERSE LENGTH=3341	top R
EdiCtg34900pos217	LG2	15.282	Chromosome 5	AT5G12410	THUMP domain-containing protein	4021815-4024218 REVERSE LENGTH=1558	top R
EdiCtg69496pos65	LG2	15.387	Chromosome 5	AT5G12850	CCCH-type zinc finger protein with ARM repeat domain-containing protein	4056086-4059580 FORWARD LENGTH=2874	top R
EdiCtg62584pos339	LG2	15.492	Chromosome 5	AT5G12940	Leucine-rich repeat (LRR) family protein	4087689-4089146 FORWARD LENGTH=1458	top R
EdiCtg66193pos58	LG2	16.429	Chromosome 5	AT5G13270	Pentatricopeptide repeat (PPR) superfamily protein	4246954-4249307 REVERSE LENGTH=2354	top R
EdiCtg54689pos56	LG2	17.308	Chromosome 5	AT5G14040	phosphate transporter 3%3B1	4530643-4533119 REVERSE LENGTH=1698	top R
EdiCtg1942pos83	LG2	17.412	Chromosome 5	AT3G27090	DCD (Development and Cell Death) domain protein	9989685-9991903 FORWARD LENGTH=1722	ns
EdiCtg75157pos180	LG2	17.516	Chromosome 5	AT5G14280	DNA-binding storekeeper-like protein	4608745-4610448 FORWARD LENGTH=1400	top R
EdiCtg8472pos77	LG2	17.933	Chromosome 3	AT3G46610	Pentatricopeptide repeat (PPR-like) superfamily protein	17160005-17162475 REVERSE LENGTH=2471	ns
EdiCtg15895pos375	LG2	18.455	Chromosome 5	AT5G14420	RING domain ligase2	4648111-4651442 REVERSE LENGTH=2015	top R
EdiCtg42091pos65	LG2	18.872	Chromosome 5	AT5G14600	S-adenosyl-L-methionine-dependent methyltransferases superfamily protein	4706891-4709163 FORWARD LENGTH=1315	top R
EdiCtg85937pos81	LG2	19.393	Chromosome 5	AT5G14850	Alg9-like mannosyltransferase family	4801897-4804990 REVERSE LENGTH=2172	top R
EdiCtg66449pos348	LG2	19.81	Chromosome 5	AT5G15160	BANQUO 2	4921243-4922812 REVERSE LENGTH=788	top R
EdiCtg7262pos171	LG2	20.54	Chromosome 5	AT5G15250	FTSH protease 6	4950411-4952777 REVERSE LENGTH=2067	top R
EdiCtg23333pos219	LG2	20.956	Chromosome 5	AT5G15500	Ankyrin repeat family protein	5031648-5033540 REVERSE LENGTH=1893	top R
EdiCtg46340pos310	LG2	21.477	Chromosome 5	AT5G16070	TCP-1/cpn60 chaperonin family protein	5247354-5251179 REVERSE LENGTH=1932	top R
EdiCtg49952pos76	LG2	21.789	Chromosome 5	AT5G16210	HEAT repeat-containing protein	5290696-5298169 REVERSE LENGTH=4236	top R
EdiCtg41316pos100	LG2	23.992	Chromosome 5	AT5G17520	root cap 1 (RCP1)	5772583-5775416 REVERSE LENGTH=1747	top R
EdiCtg45119pos109	LG2	24.929	Chromosome 5	AT5G18250	transmembrane protein	6033484-6035546 FORWARD LENGTH=1045	top R
EdiCtg90005pos99	LG2	25.345	Chromosome 5	AT5G18420	CCR4-NOT transcription complex subunit	6105522-6109397 REVERSE LENGTH=1491	top R
EdiCtg73620pos70	LG2	25.553	Chromosome 4	AT4G11580	RNI-like superfamily protein	7006648-7007738 REVERSE LENGTH=1002	ns
EdiCtg19244pos72	LG2	25.657	Chromosome 5	AT5G18500	Protein kinase superfamily protein	6138717-6141687 FORWARD LENGTH=2304	top R
EdiCtg38107pos61	LG2	25.969	Chromosome 5	AT5G18650	CHY-type/CTCHY-type/RING-type Zinc finger protein	6217690-6220702 FORWARD LENGTH=1702	top R
EdiCtg22472pos203	LG2	26.491	Chromosome 5	AT5G18960	FAR1-related sequence 12	6330297-6333650 FORWARD LENGTH=3084	top R
EdiCtg66858pos101	LG2	27.222	Chromosome 5	AT5G63420	RNA-metabolising metallo-beta-lactamase family protein	25400317-25406250 FORWARD LENGTH=3377	partial X
EdiCtg39650pos350	LG2	27.638	Chromosome 4	AT4G18610	LIGHT-DEPENDENT SHORT HYPOCOTYLS-like protein (DUF640)	10250601-10253148 FORWARD LENGTH=2548	ns
EdiCtg4492pos105	LG2	27.846	Chromosome 5	AT5G63000	Mitochondrial import inner membrane translocase subunit Tim17/Tim22/Tim23 family protein	25280012-25281652 REVERSE LENGTH=934	partial X
EdiCtg79036pos114	LG2	28.367	Chromosome 3	AT3G48060	BAH and TFIIS domain-containing protein	17743114-17748736 REVERSE LENGTH=5250	partial X
EdiCtg82298pos94	LG2	29.096	Chromosome 5	AT5G62650	Tic22-like family protein	25152625-25155983 REVERSE LENGTH=1949	partial X
EdiCtg3796pos81	LG2	31.324	Chromosome 5	AT5G61960	MEI2-like protein 1	24878520-24884174 REVERSE LENGTH=3607	partial X
EdiCtg24840pos111	LG2	31.324	Chromosome 5	AT5G61960	MEI2-like protein 1	24878520-24884174 REVERSE LENGTH=3607	partial X
EdiCtg73699pos64	LG2	32.262	Chromosome 5	AT5G61490	transmembrane protein	24732597-24733824 FORWARD LENGTH=986	partial X
EdiCtg35574pos78	LG2	32.574	Chromosome 5	AT5G61480	Leucine-rich repeat protein kinase family protein	24724337-24728244 REVERSE LENGTH=3732	partial X
EdiCtg72651pos70	LG2	33.201	Chromosome 5	AT5G61400	Pentatricopeptide repeat (PPR) superfamily protein	24681550-24683514 FORWARD LENGTH=1965	partial X
EdiCtg88472pos50	LG2	33.722	Chromosome 5	AT5G61060	histone deacetylase 5	24566784-24571072 REVERSE LENGTH=2491	partial X
EdiCtg58912pos96	LG2	35.184	Chromosome 5	AT5G23120	photosystem II stability/assembly factor%2C chloroplast (HCF136)	7778095-7780735 FORWARD LENGTH=1543	Q
EdiCtg20761pos60	LG2	36.232	Chromosome 1	AT3G55600	Membrane fusion protein Use1	20620410-20622555 FORWARD LENGTH=1209	ns
EdiCtg64851pos449	LG2	36.232	Chromosome 5	AT5G23450	long-chain base (LCB) kinase 1	7904708-7909585 REVERSE LENGTH=3126	Q
EdiCtg55333pos69	LG2	36.44	Chromosome 3	AT3G48880	RNI-like superfamily protein	18126933-18129251 FORWARD LENGTH=1483	ns
EdiCtg21041pos471	LG2	36.752	Chromosome 5	AT5G23810	amino acid permease 7	8028378-8030163 FORWARD LENGTH=1194	Q
EdiCtg21041pos352	LG2	36.752	Chromosome 5	AT5G23810	amino acid permease 7	8028378-8030163 FORWARD LENGTH=1194	Q
EdiCtg57716pos106	LG2	37.387	Chromosome 5	AT5G24010	Protein kinase superfamily protein	8113754-8116629 FORWARD LENGTH=2876	Q
EdiCtg1581pos444	LG2	38.462	Chromosome 1	AT1G27980	dihydrosphingosine phosphate lyase	9748506-9752769 FORWARD LENGTH=2092	ns
EdiCtg14258pos87	LG2	40.771	Chromosome 5	AT5G24810	ABC1 family protein	8516815-8522679 REVERSE LENGTH=3273	Q
EdiCtg86180pos381	LG2	41.085	Chromosome 5	AT5G24910	cytochrome P450%2C family 714%2C subfamily A%2C polypeptide 1	8567540-8570367 REVERSE LENGTH=1971	Q
EdiCtg56661pos458	LG2	41.189	Chromosome 5	AT5G24940	Protein phosphatase 2C family protein	8591143-8593601 REVERSE LENGTH=1608	Q
EdiCtg57904pos64	LG2	42.64	Chromosome 5	AT5G25270	Ubiquitin-like superfamily protein	8757434-8763005 REVERSE LENGTH=2681	Q
EdiCtg60835pos68	LG2	43.586	Chromosome 5	AT5G25480	DNA methyltransferase-2	8869865-8872262 REVERSE LENGTH=1419	Q
EdiCtg44209pos59	LG2	44.842	Chromosome 5	AT5G25800	Polynucleotidyl transferase%2C ribonuclease H-like superfamily protein	8979599-8982873 REVERSE LENGTH=2021	Q
EdiCtg34334pos131	LG2	45.678	Chromosome 5	AT5G26170	WRKY DNA-binding protein 50	9146879-9148391 REVERSE LENGTH=1082	Q
EdiCtg46932pos53	LG2	46.516	Chromosome 5	AT5G26570	chloroplastidic phosphoglucan%2C water dikinase (ATGWD3)	9261580-9267729 FORWARD LENGTH=3783	Q
EdiCtg52158pos357	LG2	47.353	Chromosome 5	AT5G26800	xaa-pro aminopeptidase P	9425151-9426711 FORWARD LENGTH=637	Q
EdiCtg26430pos364	LG2	47.457	Chromosome 5	AT5G26800	xaa-pro aminopeptidase P	9425151-9426711 FORWARD LENGTH=637	Q
EdiCtg69619pos91	LG2	47.457	Chromosome 5	AT5G26800	xaa-pro aminopeptidase P	9425151-9426711 FORWARD LENGTH=637	Q
EdiCtg6916pos109	LG2	47.665	Chromosome 5	AT5G27580	AGAMOUS-like 89	9736525-9737322 FORWARD LENGTH=798	Q
EdiCtg31695pos105	LG2	48.395	Chromosome 5	AT5G27730	heparan-alpha-glucosaminide N-acetyltransferase-like protein (DUF1624)	9820200-9823086 FORWARD LENGTH=1918	Q
EdiCtg100494pos99	LG2	48.603	Chromosome 5	AT5G27650	Tudor/PWWP/MBT superfamily protein	9785407-9789354 FORWARD LENGTH=3583	Q
EdiCtg5550pos417	LG2	49.02	Chromosome 5	AT5G27490	Integral membrane Yip1 family protein	9702835-9704743 REVERSE LENGTH=1234	Q
EdiCtg17069pos355	LG2	49.856	Chromosome 5	AT5G27240	DNAJ heat shock N-terminal domain-containing protein	9597552-9600866 FORWARD LENGTH=3315	Q
EdiCtg16950pos57	LG2	50.378	Chromosome 5	AT5G28150	hypothetical protein (DUF868)	10135409-10137105 FORWARD LENGTH=1606	Q
EdiCtg32763pos214	LG2	50.378	Chromosome 5	AT5G28290	NIMA-related kinase 3	10278671-10282614 REVERSE LENGTH=2124	Q
EdiCtg81023pos381	LG2	51.109	Chromosome 5	AT5G28640	SSXT family protein	10647475-10650066 REVERSE LENGTH=1587	Q
EdiCtg39280pos102	LG2	51.213	Chromosome 5	AT5G28680	Malectin/receptor-like protein kinase family protein	10719373-10722013 REVERSE LENGTH=2641	Q
EdiCtg60195pos465	LG2	51.317	Chromosome 2	AT2G14080	Disease resistance protein (TIR-NBS-LRR class) family	5925142-5929600 FORWARD LENGTH=3624	ns
EdiCtg24958pos300	LG2	52.578	Chromosome 5	AT5G48910	Pentatricopeptide repeat (PPR) superfamily protein	19832785-19835148 REVERSE LENGTH=2364	V
EdiCtg52328pos65	LG2	52.994	Chromosome 1	AT1G04300	TRAF-like superfamily protein	1148659-1154652 REVERSE LENGTH=3783	ns
EdiCtg61818pos229	LG2	53.514	Chromosome 5	AT5G49270	COBRA-like extracellular glycosyl-phosphatidyl inositol-anchored protein family	19971884-19974530 REVERSE LENGTH=2261	V
EdiCtg77571pos113	LG2	53.804	Chromosome 5	AT5G49160	methyltransferase 1	19932159-19938400 FORWARD LENGTH=4683	V
EdiCtg24449pos359	LG2	55.088	Chromosome 5	AT5G48130	Phototropic-responsive NPH3 family protein	19516102-19518513 FORWARD LENGTH=2130	V
EdiCtg56975pos351	LG2	55.296	Chromosome 2	AT2G24420	DNA repair ATPase-like protein	10379958-10383400 FORWARD LENGTH=1904	ns
EdiCtg14127pos206	LG2	55.504	Chromosome 5	AT5G42870	phosphatidic acid phosphohydrolase 2	17185459-17189931 REVERSE LENGTH=3457	V
EdiCtg13455pos377	LG2	56.552	Chromosome 3	AT3G57220	Glycosyl transferase family 4 protein	21174395-21177194 FORWARD LENGTH=1692	ns
EdiCtg77690pos367	LG2	56.76	Chromosome 5	AT5G42770	Maf-like protein	17151999-17154618 FORWARD LENGTH=1032	V
EdiCtg9747pos78	LG2	57.802	Chromosome 5	AT5G42660	DNA-directed RNA polymerase subunit beta (DUF616)	17102924-17106103 REVERSE LENGTH=1848	V
EdiCtg34345pos71	LG2	57.906	Chromosome 5	AT5G42650	allene oxide synthase	17097564-17099595 REVERSE LENGTH=2032	V
EdiCtg35775pos100	LG2	58.323	Chromosome 5	AT5G42440	Protein kinase superfamily protein	16973202-16974877 REVERSE LENGTH=1676	V
EdiCtg7247pos77	LG2	58.634	Chromosome 1	AT1G44608	hypothetical protein	16875092-16876549 REVERSE LENGTH=979	ns
EdiCtg46036pos96	LG2	59.05	Chromosome 5	AT5G42980	thioredoxin 3	17242607-17244231 FORWARD LENGTH=1035	V
EdiCtg42298pos108	LG2	59.154	Chromosome 5	AT5G43010	regulatory particle triple-A ATPase 4A	17248290-17251200 REVERSE LENGTH=1659	V
EdiCtg3903pos106	LG2	59.466	Chromosome 2	AT2G32460	myb domain protein 101	13782208-13784471 REVERSE LENGTH=1760	V
EdiCtg11875pos96	LG2	59.883	Chromosome 5	AT5G43110	pumilio 14	17309842-17311937 FORWARD LENGTH=1557	V
EdiCtg30785pos332	LG2	60.299	Chromosome 2	AT2G32860	beta glucosidase 33	13940187-13943883 FORWARD LENGTH=2175	ns
EdiCtg24224pos195	LG2	60.716	Chromosome 5	AT5G43280	delta(3%2C5)%2Cdelta(2%2C4)-dienoyl-CoA isomerase 1	17367827-17369510 FORWARD LENGTH=1354	V
EdiCtg14978pos184	LG2	61.133	Chromosome 5	AT5G43370	phosphate transporter 2	17415772-17417798 FORWARD LENGTH=1624	V
EdiCtg2090pos54	LG2	63.649	Chromosome 5	AT5G43822	Pentatricopeptide repeat (PPR) superfamily protein	17618740-17621979 FORWARD LENGTH=845	V
EdiCtg19086pos349	LG2	63.753	Chromosome 5	AT5G43870	auxin canalization protein (DUF828)	17631426-17635915 REVERSE LENGTH=2526	V
EdiCtg14779pos366	LG2	64.065	Chromosome 5	AT5G43900	myosin 2	17656911-17666963 REVERSE LENGTH=5158	V
EdiCtg82703pos100	LG2	65.106	Chromosome 5	AT5G44100	casein kinase I-like 7	17749057-17752839 REVERSE LENGTH=2382	V
EdiCtg26875pos68	LG2	65.21	Chromosome 5	AT5G44120	RmlC-like cupins superfamily protein	17756264-17758275 REVERSE LENGTH=1774	V
EdiCtg81081pos408	LG2	65.418	Chromosome 5	AT5G44180	Homeodomain-like transcriptional regulator	17783172-17790011 FORWARD LENGTH=5224	V
EdiCtg11779pos78	LG2	65.522	Chromosome 5	AT5G44240	aminophospholipid ATPase 2	17817028-17823708 FORWARD LENGTH=3688	V
EdiCtg46580pos408	LG2	65.626	Chromosome 5	AT5G44340	tubulin beta chain 4	17859136-17861150 REVERSE LENGTH=1797	V
EdiCtg84707pos468	LG2	66.042	Chromosome 5	AT5G44390	FAD-binding Berberine family protein	17882079-17885012 REVERSE LENGTH=1985	V
EdiCtg82343pos436	LG2	66.042	Chromosome 5	AT5G44390	FAD-binding Berberine family protein	17882079-17885012 REVERSE LENGTH=1985	V
EdiCtg84707pos112	LG2	66.042	Chromosome 5	AT5G44390	FAD-binding Berberine family protein	17882079-17885012 REVERSE LENGTH=1985	V
EdiCtg36715pos436	LG2	66.25	Chromosome 4	AT4G20740	Pentatricopeptide repeat (PPR-like) superfamily protein	11126140-11128916 FORWARD LENGTH=2777	ns
EdiCtg40659pos329	LG2	66.458	Chromosome 2	AT2G26560	phospholipase A 2A	11293702-11295918 REVERSE LENGTH=1644	ns
EdiCtg85400pos341	LG2	69.204	Chromosome 5	AT5G45290	RING/U-box superfamily protein	18349697-18352637 REVERSE LENGTH=2497	V
EdiCtg84641pos174	LG2	69.309	Chromosome 5	AT5G45330	decapping 5-like protein	18363406-18366684 REVERSE LENGTH=2293	V
EdiCtg27021pos175	LG2	70.299	Chromosome 5	AT5G45540	transmembrane protein%2C putative (DUF594)	18457870-18460914 REVERSE LENGTH=3045	V
EdiCtg24767pos367	LG2	70.403	Chromosome 5	AT5G45600	YEATS family protein	18487950-18489783 FORWARD LENGTH=1030	V
EdiCtg62100pos106	LG2	71.288	Chromosome 5	AT5G45760	Transducin/WD40 repeat-like superfamily protein	18561111-18563195 FORWARD LENGTH=1205	V
EdiCtg16480pos390	LG2	71.937	Chromosome 5	AT5G45890	senescence-associated gene 12	18613239-18614963 FORWARD LENGTH=1306	V
EdiCtg14294pos89	LG2	72.254	Chromosome 5	AT5G45940	nudix hydrolase homolog 11	18629562-18630691 REVERSE LENGTH=866	V
EdiCtg41616pos113	LG2	72.897	Chromosome 5	AT5G46200	carboxyl-terminal proteinase-like protein (DUF239)	18727802-18730331 REVERSE LENGTH=1559	V
EdiCtg49088pos105	LG2	73.001	Chromosome 5	AT5G46210	cullin4	18731371-18736815 REVERSE LENGTH=2739	V
EdiCtg63193pos69	LG2	73.529	Chromosome 5	AT5G46420	16S rRNA processing protein RimM family	18829436-18833060 FORWARD LENGTH=2692	V
EdiCtg20813pos194	LG2	73.635	Chromosome 3	AT3G13640	RNAse l inhibitor protein 1	4458389-4461844 REVERSE LENGTH=2380	ns
EdiCtg4872pos197	LG2	74.294	Chromosome 5	AT5G46710	PLATZ transcription factor family protein	18952616-18954692 REVERSE LENGTH=1280	V
EdiCtg37496pos336	LG2	74.506	Chromosome 5	AT5G46790	PYR1-like 1	18983738-18984923 REVERSE LENGTH=1122	V
EdiCtg22408pos388	LG2	74.609	Chromosome 5	AT5G47020	MraZ	19081458-19090104 FORWARD LENGTH=4975	V
EdiCtg149pos202	LG2	75.03	Chromosome 5	AT5G47780	galacturonosyltransferase 4	19347874-19350976 FORWARD LENGTH=2427	V
EdiCtg25091pos57	LG3	0	Chromosome 1	AT1G01620	plasma membrane intrinsic protein 1C	225665-227543 REVERSE LENGTH=1549	A
EdiCtg17994pos64	LG3	0	Chromosome 1	AT1G01695	Phosphatidylinositol N-acetyglucosaminlytransferase subunit P-like protein	252626-254530 FORWARD LENGTH=1658	A
EdiCtg55081pos50	LG3	0.104	Chromosome 1	AT1G01490	Heavy metal transport/detoxification superfamily protein	180017-182534 REVERSE LENGTH=1907	A
EdiCtg12627pos53	LG3	0.312	Chromosome 1	AT1G01340	cyclic nucleotide gated channel 10	132328-135322 REVERSE LENGTH=2411	A
EdiCtg15218pos86	LG3	1.785	Chromosome 1	AT1G01040	dicer-like 1	23416-31120 FORWARD LENGTH=5877	A
EdiCtg21001pos60	LG3	2.202	Chromosome 1	AT1G02390	glycerol-3-phosphate acyltransferase 2	480650-483373 FORWARD LENGTH=2074	A
EdiCtg72752pos100	LG3	2.723	Chromosome 1	AT1G02520	P-glycoprotein 11	524087-528913 FORWARD LENGTH=4052	A
EdiCtg72752pos61	LG3	2.723	Chromosome 1	AT1G02530	P-glycoprotein 12	529679-534677 FORWARD LENGTH=4221	A
EdiCtg51010pos80	LG3	2.931	Chromosome 1	AT1G02690	importin alpha isoform 6	584260-587219 FORWARD LENGTH=1940	A
EdiCtg31227pos81	LG3	3.035	Chromosome 1	AT1G03180	non-structural protein	773411-775344 FORWARD LENGTH=1079	A
EdiCtg28463pos105	LG3	3.556	Chromosome 1	AT1G03620	ELMO/CED-12 family protein	904214-907151 REVERSE LENGTH=1275	A
EdiCtg83221pos94	LG3	3.972	Chromosome 1	AT1G03750	switch 2	937826-941162 FORWARD LENGTH=2777	A
EdiCtg19045pos260	LG3	4.284	Chromosome 1	AT1G03860	prohibitin 2	979308-981868 REVERSE LENGTH=1355	A
EdiCtg35744pos78	LG3	4.492	Chromosome 1	AT1G04080	Tetratricopeptide repeat (TPR)-like superfamily protein	1051534-1056765 FORWARD LENGTH=2791	A
EdiCtg86624pos56	LG3	4.597	Chromosome 1	AT1G04130	Tetratricopeptide repeat (TPR)-like superfamily protein	1073600-1075374 FORWARD LENGTH=1027	A
EdiCtg27144pos88	LG3	5.662	Chromosome 1	AT1G04340	HR-like lesion-inducing protein-like protein	1162905-1164861 REVERSE LENGTH=1044	A
EdiCtg14736pos109	LG3	6.188	Chromosome 1	AT1G04470	hypothetical protein (DUF810)	1210924-1214841 REVERSE LENGTH=3611	A
EdiCtg74405pos53	LG3	6.501	Chromosome 1	AT1G04540	Calcium-dependent lipid-binding (CaLB domain) family protein	1236754-1239199 FORWARD LENGTH=2446	A
EdiCtg73200pos60	LG3	6.605	Chromosome 1	AT1G04560	AWPM-19-like family protein	1244947-1246059 FORWARD LENGTH=855	A
EdiCtg23451pos151	LG3	7.442	Chromosome 1	AT1G04790	RING/U-box superfamily protein	1344989-1348868 FORWARD LENGTH=2751	A
EdiCtg73445pos428	LG3	7.546	Chromosome 1	AT1G04870	protein arginine methyltransferase 10	1373234-1375821 REVERSE LENGTH=1626	A
EdiCtg69776pos442	LG3	7.65	Chromosome 1	AT1G04945	HIT-type Zinc finger family protein	1400908-1403112 FORWARD LENGTH=1626	A
EdiCtg45375pos96	LG3	8.18	Chromosome 1	AT1G05170	Galactosyltransferase family protein	1491111-1494248 REVERSE LENGTH=2221	A
EdiCtg28832pos138	LG3	8.392	Chromosome 1	AT1G05205	hexokinase-1 protein	1509103-1510341 REVERSE LENGTH=617	A
EdiCtg4236pos61	LG3	8.497	Chromosome 4	AT4G34880	Amidase family protein	16615541-16617586 FORWARD LENGTH=1571	ns
EdiCtg72403pos91	LG3	8.925	Chromosome 1	AT1G05360	vacuole membrane-like protein	1564565-1567508 FORWARD LENGTH=1990	A
EdiCtg16045pos95	LG3	9.685	Chromosome 1	AT1G05430	hypothetical protein	1594053-1595923 REVERSE LENGTH=1176	A
EdiCtg11847pos112	LG3	9.79	Chromosome 1	AT1G05570	callose synthase 1	1647706-1659437 REVERSE LENGTH=6108	A
EdiCtg35804pos394	LG3	9.895	Chromosome 1	AT1G05630	Endonuclease/exonuclease/phosphatase family protein	1682376-1687363 FORWARD LENGTH=3825	A
EdiCtg2056pos52	LG3	10.432	Chromosome 1	AT1G05894	hypothetical protein	1784736-1786326 FORWARD LENGTH=1591	A
EdiCtg26325pos326	LG3	10.984	Chromosome 1	AT1G06080	delta 9 desaturase 1	1843568-1846302 FORWARD LENGTH=1335	A
EdiCtg37560pos100	LG3	12.025	Chromosome 1	AT5G25230	Ribosomal protein S5/Elongation factor G/III/V family protein	8739709-8743754 FORWARD LENGTH=3082	A
EdiCtg6676pos107	LG3	12.342	Chromosome 1	AT1G06590	anaphase-promoting complex subunit	2016306-2024749 REVERSE LENGTH=3193	A
EdiCtg2147pos76	LG3	12.449	Chromosome 1	AT1G06900	Insulinase (Peptidase family M16) family protein	2114765-2120745 REVERSE LENGTH=3575	A
EdiCtg25191pos110	LG3	12.449	Chromosome 1	AT1G06950	translocon at the inner envelope membrane of chloroplasts 110	2130053-2135703 REVERSE LENGTH=3441	A
EdiCtg33102pos254	LG3	12.657	Chromosome 1	AT1G07050	CCT motif family protein	2164188-2165261 REVERSE LENGTH=855	A
EdiCtg20395pos102	LG3	13.494	Chromosome 1	AT1G07510	FTSH protease 10	2304435-2312399 FORWARD LENGTH=6715	A
EdiCtg14707pos86	LG3	13.598	Chromosome 1	AT1G07550	Leucine-rich repeat protein kinase family protein	2322543-2326570 REVERSE LENGTH=2819	A
EdiCtg29049pos57	LG3	13.701	Chromosome 1	AT1G07570	Protein kinase superfamily protein	2331186-2333738 REVERSE LENGTH=1702	A
EdiCtg29052pos58	LG3	14.118	Chromosome 1	AT1G07640	Dof-type zinc finger DNA-binding family protein	2353052-2355987 REVERSE LENGTH=2840	A
EdiCtg84049pos70	LG3	14.847	Chromosome 1	AT1G07750	RmlC-like cupins superfamily protein	2403992-2406049 REVERSE LENGTH=1565	A
EdiCtg73233pos76	LG3	15.066	Chromosome 1	AT1G07660	Histone superfamily protein	2368833-2369735 FORWARD LENGTH=722	A
EdiCtg33800pos440	LG3	15.575	Chromosome 1	AT1G08065	alpha carbonic anhydrase 5	2511647-2513454 REVERSE LENGTH=1088	A
EdiCtg78994pos59	LG3	16.307	Chromosome 1	AT1G08220	ATPase complex subunit	2581303-2583321 REVERSE LENGTH=1134	A
EdiCtg56122pos309	LG3	16.515	Chromosome 1	AT1G08290	WIP domain protein 3	2609996-2613377 REVERSE LENGTH=1895	A
EdiCtg2083pos123	LG3	17.568	Chromosome 1	AT1G08340	Rho GTPase activating protein with PAK-box/P21-Rho-binding domain-containing protein	2630891-2632871 FORWARD LENGTH=1615	A
EdiCtg73561pos68	LG3	18.193	Chromosome 1	AT1G08490	chloroplastic NIFS-like cysteine desulfurase	2685659-2688658 REVERSE LENGTH=1824	A
EdiCtg46707pos102	LG3	18.297	Chromosome 1	AT1G08620	Transcription factor jumonji (jmj) family protein / zinc finger (C5HC2 type) family protein	2736854-2743881 FORWARD LENGTH=4426	A
EdiCtg77720pos60	LG3	18.609	Chromosome 1	AT1G08760	GPI-anchored adhesin-like protein%2C putative (DUF936)	2805044-2808623 FORWARD LENGTH=2895	A
EdiCtg95705pos111	LG3	19.872	Chromosome 1	AT1G08920	ERD (early response to dehydration) six-like 1	2867271-2870230 FORWARD LENGTH=1565	A
EdiCtg87897pos445	LG3	20.08	Chromosome 1	AT1G08930	Major facilitator superfamily protein	2873300-2877261 FORWARD LENGTH=2077	A
EdiCtg12755pos389	LG3	20.5	Chromosome 1	AT1G09050	arginine-glutamic acid dipeptide repeat protein	2918010-2920919 FORWARD LENGTH=2833	A
EdiCtg11129pos416	LG3	20.604	Chromosome 1	AT1G09170	P-loop nucleoside triphosphate hydrolases superfamily protein with CH (Calponin Homology) domain-containing protein	2956333-2962207 REVERSE LENGTH=3593	A
EdiCtg86107pos106	LG3	22.5	Chromosome 1	AT1G09890	Rhamnogalacturonate lyase family protein	3214237-3217538 REVERSE LENGTH=1899	A
EdiCtg1959pos206	LG3	22.813	Chromosome 1	AT1G09960	sucrose transporter 4	3243986-3247216 FORWARD LENGTH=2217	A
EdiCtg16010pos364	LG3	23.125	Chromosome 1	AT1G09970	Leucine-rich receptor-like protein kinase family protein	3252317-3255654 FORWARD LENGTH=3251	A
EdiCtg32825pos178	LG3	23.751	Chromosome 1	AT1G10180	LOW protein: exocyst complex component-like protein	3338185-3341628 REVERSE LENGTH=2640	A
EdiCtg63458pos58	LG3	24.063	Chromosome 1	AT1G10270	glutamine-rich protein 23	3363432-3366493 FORWARD LENGTH=3062	A
EdiCtg78686pos59	LG3	24.167	Chromosome 1	AT1G10290	dynamin-like protein 6	3370402-3377463 FORWARD LENGTH=3460	A
EdiCtg68612pos293	LG3	24.271	Chromosome 1	AT1G10390	Nucleoporin autopeptidase	3407024-3412838 REVERSE LENGTH=3666	A
EdiCtg50699pos96	LG3	24.792	Chromosome 1	AT1G10490	GNAT acetyltransferase (DUF699)	3453228-3459925 FORWARD LENGTH=3148	A
EdiCtg67950pos59	LG3	25.524	Chromosome 1	AT1G10630	ADP-ribosylation factor A1F	3512761-3514777 REVERSE LENGTH=1303	A
EdiCtg83419pos51	LG3	25.731	Chromosome 1	AT1G10660	transmembrane protein	3532473-3535137 FORWARD LENGTH=1631	A
EdiCtg531pos230	LG3	26.463	Chromosome 1	AT1G10850	Leucine-rich repeat protein kinase family protein	3611490-3614613 FORWARD LENGTH=3000	A
EdiCtg21186pos91	LG3	26.567	Chromosome 1	AT1G10930	DNA helicase (RECQl4A)	3647876-3655685 REVERSE LENGTH=4029	A
EdiCtg1165pos56	LG3	26.984	Chromosome 1	AT1G11240	ribosomal RNA-processing protein	3766754-3769799 REVERSE LENGTH=2372	A
EdiCtg88312pos439	LG3	26.984	Chromosome 4	AT4G33400	Vacuolar import/degradation%2C Vid27-related protein	16077898-16080721 REVERSE LENGTH=2540	ns
EdiCtg66161pos107	LG3	27.192	Chromosome 1	AT1G61350	ARM repeat superfamily protein	22633774-22636101 FORWARD LENGTH=2328	A
EdiCtg69856pos407	LG3	27.504	Chromosome 1	AT1G11410	S-locus lectin protein kinase family protein	3841277-3844479 FORWARD LENGTH=2742	A
EdiCtg3951pos64	LG3	29.179	Chromosome 1	AT1G11730	Galactosyltransferase family protein	3957284-3960464 FORWARD LENGTH=1695	A
EdiCtg14077pos53	LG3	29.282	Chromosome 1	AT1G11910	aspartic proteinase A1	4016712-4020765 REVERSE LENGTH=2730	A
EdiCtg81437pos481	LG3	29.595	Chromosome 1	AT1G12000	Phosphofructokinase family protein	4049896-4053871 REVERSE LENGTH=2108	A
EdiCtg85414pos447	LG3	30.011	Chromosome 1	AT1G12020	hypothetical protein	4061363-4063549 REVERSE LENGTH=2187	A
EdiCtg112739pos59	LG3	30.115	Chromosome 1	AT1G12070	Immunoglobulin E-set superfamily protein	4078547-4080236 REVERSE LENGTH=1168	A
EdiCtg41478pos306	LG3	33.295	Chromosome 1	AT1G12640	MBOAT (membrane bound O-acyl transferase) family protein	4303280-4305907 REVERSE LENGTH=1936	A
EdiCtg39181pos231	LG3	33.503	Chromosome 1	AT1G12750	RHOMBOID-like protein 6	4344985-4346945 REVERSE LENGTH=1180	A
EdiCtg73195pos109	LG3	33.607	Chromosome 1	AT1G12820	auxin signaling F-box 3	4368760-4371298 REVERSE LENGTH=2234	A
EdiCtg20859pos91	LG3	33.815	Chromosome 1	AT1G13030	sphere organelles protein-like protein	4444043-4447412 REVERSE LENGTH=2202	A
EdiCtg68427pos60	LG3	34.024	Chromosome 1	AT1G13110	cytochrome P450%2C family 71 subfamily B%2C polypeptide 7	4467094-4469033 FORWARD LENGTH=1869	A
EdiCtg38811pos421	LG3	35.753	Chromosome 1	AT1G13460	Protein phosphatase 2A regulatory B subunit family protein	4615767-4618449 FORWARD LENGTH=2117	A
EdiCtg76093pos144	LG3	36.866	Chromosome 5	AT5G43690	P-loop containing nucleoside triphosphate hydrolases superfamily protein	17546112-17547485 FORWARD LENGTH=1374	ns
EdiCtg76093pos89	LG3	36.866	Chromosome 5	AT5G43690	P-loop containing nucleoside triphosphate hydrolases superfamily protein	17546112-17547485 FORWARD LENGTH=1374	ns
EdiCtg83137pos113	LG3	37.492	Chromosome 1	AT1G13770	root UVB sensitive protein (Protein of unknown function%2C DUF647)	4721574-4724515 FORWARD LENGTH=1745	A
EdiCtg41282pos62	LG3	37.7	Chromosome 1	AT1G13980	sec7 domain-containing protein	4788550-4794654 FORWARD LENGTH=4844	A
EdiCtg5277pos68	LG3	37.804	Chromosome 1	AT1G14020	O-fucosyltransferase family protein	4802720-4805375 FORWARD LENGTH=1974	A
EdiCtg89715pos336	LG3	38.22	Chromosome 1	AT1G66580	senescence associated gene 24	24839090-24840806 FORWARD LENGTH=1151	ns
EdiCtg66383pos348	LG3	39.797	Chromosome 1	AT1G14810	semialdehyde dehydrogenase family protein	5102424-5104850 REVERSE LENGTH=1605	A
EdiCtg74071pos448	LG3	39.891	Chromosome 1	AT1G14900	high mobility group A	5138116-5139467 REVERSE LENGTH=1278	A
EdiCtg33080pos364	LG3	40.529	Chromosome 1	AT1G15050	indole-3-acetic acid inducible 34	5181991-5183413 REVERSE LENGTH=993	A
EdiCtg35536pos477	LG3	41.366	Chromosome 1	AT1G15530	Concanavalin A-like lectin protein kinase family protein	5339961-5341931 REVERSE LENGTH=1971	A
EdiCtg82473pos184	LG3	42.516	Chromosome 1	AT1G15960	NRAMP metal ion transporter 6	5481665-5486105 REVERSE LENGTH=3160	A
EdiCtg18395pos191	LG3	42.828	Chromosome 1	AT1G16380	Cation/hydrogen exchanger family protein	5598411-5601367 REVERSE LENGTH=2400	A
EdiCtg42895pos75	LG3	42.932	Chromosome 1	AT1G16390	organic cation/carnitine transporter 3	5602786-5604770 FORWARD LENGTH=1985	A
EdiCtg19701pos460	LG3	42.932	Chromosome 1	AT1G16480	Tetratricopeptide repeat (TPR)-like superfamily protein	5625702-5629013 REVERSE LENGTH=3312	A
EdiCtg3039pos100	LG3	43.036	Chromosome 1	AT1G16630	transmembrane protein	5681973-5684909 REVERSE LENGTH=2937	A
EdiCtg47859pos57	LG3	43.247	Chromosome 1	AT1G16780	Inorganic H pyrophosphatase family protein	5739468-5744636 REVERSE LENGTH=2793	A
EdiCtg20315pos210	LG3	43.567	Chromosome 1	AT1G36622	transmembrane protein	13835620-13836954 REVERSE LENGTH=1051	A
EdiCtg39219pos398	LG3	43.993	Chromosome 1	AT1G17147	VQ motif-containing protein	5863109-5864059 REVERSE LENGTH=951	A
EdiCtg1049pos58	LG3	44.098	Chromosome 1	AT1G17220	Translation initiation factor 2%2C small GTP-binding protein	5885007-5890500 FORWARD LENGTH=3792	A
EdiCtg84958pos101	LG3	44.205	Chromosome 1	AT1G17380	jasmonate-zim-domain protein 5	5955483-5957255 REVERSE LENGTH=1348	A
EdiCtg56928pos105	LG3	44.644	Chromosome 1	AT1G17470	developmentally regulated G-protein 1	6002959-6006405 FORWARD LENGTH=1522	A
EdiCtg40833pos102	LG3	45.654	Chromosome 1	AT1G18420	aluminum activated malate transporter family protein	6343733-6345689 FORWARD LENGTH=1497	A
EdiCtg42261pos431	LG3	45.759	Chromosome 1	AT1G18450	actin-related protein 4	6348048-6352010 FORWARD LENGTH=1721	A
EdiCtg27246pos65	LG3	46.308	Chromosome 1	AT1G19180	jasmonate-zim-domain protein 1	6622114-6623620 FORWARD LENGTH=1507	A
EdiCtg77767pos113	LG3	46.502	Chromosome 1	AT1G18850	hypothetical protein	6504677-6506542 REVERSE LENGTH=1703	A
EdiCtg70616pos60	LG3	48.152	Chromosome 1	AT1G19370	membrane protein	6692724-6695055 REVERSE LENGTH=2332	A
EdiCtg14291pos198	LG3	48.577	Chromosome 1	AT1G19540	NmrA-like negative transcriptional regulator family protein	6765653-6767030 FORWARD LENGTH=878	B
EdiCtg45208pos219	LG3	48.786	Chromosome 1	AT1G19780	cyclic nucleotide gated channel 8	6833885-6835837 REVERSE LENGTH=1701	B
EdiCtg90674pos340	LG3	49.625	Chromosome 1	AT1G48910	Flavin-containing monooxygenase family protein	18091681-18093878 FORWARD LENGTH=1256	C
EdiCtg90674pos281	LG3	49.671	Chromosome 1	AT1G48910	Flavin-containing monooxygenase family protein	18091681-18093878 FORWARD LENGTH=1256	C
EdiCtg35668pos88	LG3	49.728	Chromosome 1	AT1G51880	root hair specific 6	19270193-19274068 REVERSE LENGTH=2619	C
EdiCtg14283pos450	LG3	49.994	Chromosome 1	AT1G29660	GDSL-like Lipase/Acylhydrolase superfamily protein	10371675-10374005 FORWARD LENGTH=1756	B
EdiCtg70347pos427	LG3	50.249	Chromosome 1	AT1G30410	multidrug resistance-associated protein 13	10739357-10747017 FORWARD LENGTH=4488	B
EdiCtg15085pos249	LG3	50.297	Chromosome 1	AT1G31500	DNAse I-like superfamily protein	11273610-11276594 REVERSE LENGTH=1634	B
EdiCtg13267pos196	LG3	50.583	Chromosome 1	AT1G34420	leucine-rich repeat transmembrane protein kinase family protein	12584345-12587778 FORWARD LENGTH=3351	B
EdiCtg19446pos264	LG3	50.874	Chromosome 5	AT5G28040	DNA-binding storekeeper protein-related transcriptional regulator	10037037-10039286 REVERSE LENGTH=2250	ns
EdiCtg24233pos423	LG3	51.516	Chromosome 5	AT5G20660	Zn-dependent exopeptidases superfamily protein	6986224-6991088 FORWARD LENGTH=3136	ns
EdiCtg10777pos50	LG3	51.951	Chromosome 1	AT1G47550	exocyst complex component sec3A	17457122-17465195 FORWARD LENGTH=4015	C
EdiCtg90756pos247	LG3	52.08	Chromosome 1	AT1G21065	secondary thiamine-phosphate synthase enzyme	7374115-7375789 FORWARD LENGTH=894	B
EdiCtg748pos81	LG3	52.436	Chromosome 1	AT1G19850	Transcriptional factor B3 family protein / auxin-responsive factor AUX/IAA-like protein	6886867-6891374 FORWARD LENGTH=3051	B
EdiCtg73286pos86	LG3	54.321	Chromosome 1	AT1G53430	Leucine-rich repeat transmembrane protein kinase	19935163-19941088 FORWARD LENGTH=3843	C
EdiCtg1188pos422	LG3	54.887	Chromosome 1	AT1G53600	Tetratricopeptide repeat (TPR)-like superfamily protein	20001263-20003924 FORWARD LENGTH=2467	C
EdiCtg25048pos287	LG3	58.799	Chromosome 1	AT1G55460	DNA/RNA-binding protein Kin17%2C conserved region	20707307-20709027 FORWARD LENGTH=1721	C
EdiCtg28216pos272	LG3	59.428	Chromosome 3	AT5G22420	fatty acid reductase 7	7429769-7432825 FORWARD LENGTH=2257	ns
EdiCtg53348pos191	LG3	60.057	Chromosome 1	AT1G55730	cation exchanger 5	20831052-20834519 REVERSE LENGTH=1933	C
EdiCtg59383pos196	LG4	0.42	Chromosome 3	AT3G62140	NEFA-interacting nuclear protein	23007083-23008749 FORWARD LENGTH=962	N
EdiCtg61580pos96	LG4	0.628	Chromosome 3	AT3G61820	Eukaryotic aspartyl protease family protein	22879720-22881775 REVERSE LENGTH=2056	N
EdiCtg81281pos108	LG4	1.045	Chromosome 3	AT3G61530	Phosphoenolpyruvate carboxylase family protein	22771405-22773790 REVERSE LENGTH=1737	N
EdiCtg54684pos57	LG4	1.045	Chromosome 3	AT5G28460	Pentatricopeptide repeat (PPR) superfamily protein	10374713-10377379 FORWARD LENGTH=2667	N
EdiCtg9387pos78	LG4	1.253	Chromosome 3	AT3G61380	Phosphatidylinositol N-acetyglucosaminlytransferase subunit P-like protein	22708769-22711863 REVERSE LENGTH=2475	N
EdiCtg30749pos83	LG4	1.357	Chromosome 3	AT3G61080	Protein kinase superfamily protein	22607099-22609169 FORWARD LENGTH=1320	N
EdiCtg81062pos113	LG4	1.983	Chromosome 3	AT3G60630	GRAS family transcription factor	22410240-22412663 REVERSE LENGTH=2424	N
EdiCtg82714pos53	LG4	2.4	Chromosome 3	AT3G60370	FKBP-like peptidyl-prolyl cis-trans isomerase family protein	22314641-22316625 REVERSE LENGTH=1180	N
EdiCtg26969pos66	LG4	2.608	Chromosome 3	AT3G60320	bZIP domain class transcription factor (DUF630 and DUF632)	22291886-22295529 REVERSE LENGTH=2879	N
EdiCtg60230pos207	LG4	2.712	Chromosome 3	AT3G60140	Glycosyl hydrolase superfamily protein	22216540-22220824 FORWARD LENGTH=2061	N
EdiCtg74104pos200	LG4	2.712	Chromosome 3	AT3G60190	DYNAMIN-like 1E	22244169-22247976 REVERSE LENGTH=2398	N
EdiCtg13596pos51	LG4	3.866	Chromosome 3	AT3G59550	Rad21/Rec8-like family protein	21997052-22000737 FORWARD LENGTH=2533	N
EdiCtg73520pos89	LG4	4.699	Chromosome 3	AT3G58700	Ribosomal L5P family protein	21711445-21713104 FORWARD LENGTH=1053	N
EdiCtg84783pos207	LG4	6.17	Chromosome 3	AT2G42300	basic helix-loop-helix (bHLH) DNA-binding superfamily protein	17620990-17624852 FORWARD LENGTH=3575	N
EdiCtg91298pos106	LG4	6.482	Chromosome 3	AT3G57540	Remorin family protein	21301397-21303230 REVERSE LENGTH=1423	N
EdiCtg41302pos54	LG4	7.213	Chromosome 3	AT3G57300	DNA helicase INO80-like protein	21199280-21207893 FORWARD LENGTH=5114	N
EdiCtg44485pos212	LG4	8.678	Chromosome 3	AT3G56400	WRKY DNA-binding protein 70	20908711-20910623 REVERSE LENGTH=1470	N
EdiCtg19819pos276	LG4	8.782	Chromosome 3	AT3G56360	hypothetical protein	20896332-20897747 FORWARD LENGTH=1416	N
EdiCtg7815pos367	LG4	9.093	Chromosome 3	AT3G56190	alpha-soluble NSF attachment protein 2	20845674-20848695 REVERSE LENGTH=1654	N
EdiCtg79710pos215	LG4	9.197	Chromosome 3	AT3G56170	Ca-2+ dependent nuclease	20842145-20844537 FORWARD LENGTH=1501	N
EdiCtg60434pos100	LG4	9.301	Chromosome 3	AT3G55470	Calcium-dependent lipid-binding (CaLB domain) family protein	20564081-20566329 FORWARD LENGTH=980	N
EdiCtg66217pos105	LG4	11.079	Chromosome 3	AT3G55960	Haloacid dehalogenase-like hydrolase (HAD) superfamily protein	20760419-20763056 REVERSE LENGTH=1460	N
EdiCtg90848pos409	LG4	11.809	Chromosome 3	AT3G55120	Chalcone-flavanone isomerase family protein	20430059-20431597 REVERSE LENGTH=1112	N
EdiCtg63700pos56	LG4	11.913	Chromosome 3	AT3G55000	tonneau family protein	20381460-20383878 FORWARD LENGTH=1236	N
EdiCtg7786pos63	LG4	12.225	Chromosome 3	AT3G54890	chlorophyll a-b binding protein 6	20339504-20341103 REVERSE LENGTH=1200	N
EdiCtg74722pos204	LG4	12.433	Chromosome 3	AT3G54826	Zim17-type zinc finger protein	20310269-20311854 FORWARD LENGTH=959	N
EdiCtg68922pos90	LG4	14.531	Chromosome 3	AT3G53950	glyoxal oxidase-related protein	19975339-19977532 FORWARD LENGTH=2194	N
EdiCtg28824pos72	LG4	15.899	Chromosome 3	AT3G53320	mediator of RNA polymerase II transcription subunit-like protein	19769150-19772453 REVERSE LENGTH=2084	N
EdiCtg61700pos334	LG4	15.899	Chromosome 3	AT3G53360	Tetratricopeptide repeat (TPR)-like superfamily protein	19784313-19786808 FORWARD LENGTH=2496	N
EdiCtg44628pos215	LG4	16.525	Chromosome 3	AT3G52840	beta-galactosidase 2	19581087-19586299 FORWARD LENGTH=2543	N
EdiCtg65645pos301	LG4	17.887	Chromosome 3	AT3G52430	alpha/beta-Hydrolases superfamily protein	19431095-19434450 FORWARD LENGTH=2255	N
EdiCtg50885pos68	LG4	17.991	Chromosome 3	AT3G52430	alpha/beta-Hydrolases superfamily protein	19431095-19434450 FORWARD LENGTH=2255	N
EdiCtg21445pos384	LG4	18.095	Chromosome 3	AT3G51980	ARM repeat superfamily protein	19285572-19287552 REVERSE LENGTH=1438	N
EdiCtg72621pos83	LG4	19.034	Chromosome 3	AT3G51650	stress response NST1-like protein	19158926-19162571 FORWARD LENGTH=3356	N
EdiCtg86149pos213	LG4	19.346	Chromosome 3	AT3G51580	transmembrane protein	19130771-19133435 REVERSE LENGTH=1988	N
EdiCtg59926pos59	LG4	19.554	Chromosome 3	AT3G51460	Phosphoinositide phosphatase family protein	19092518-19097437 FORWARD LENGTH=2463	N
EdiCtg14129pos53	LG4	20.391	Chromosome 3	AT3G50920	Phosphatidic acid phosphatase (PAP2) family protein	18922304-18923772 REVERSE LENGTH=1049	N
EdiCtg86003pos82	LG4	21.652	Chromosome 3	AT3G50700	indeterminate(ID)-domain 2	18840411-18843053 FORWARD LENGTH=2117	N
EdiCtg55008pos73	LG4	22.594	Chromosome 3	AT3G50380	vacuolar protein sorting-associated protein%2C putative (DUF1162)	18686443-18700653 REVERSE LENGTH=9582	N
EdiCtg27243pos57	LG4	22.701	Chromosome 3	AT3G50310	mitogen-activated protein kinase kinase kinase 20	18648075-18649521 REVERSE LENGTH=1447	N
EdiCtg59439pos409	LG4	23.044	Chromosome 3	AT3G50140	transmembrane protein%2C putative (DUF247)	18592305-18594715 REVERSE LENGTH=2294	N
EdiCtg45272pos217	LG4	23.66	Chromosome 3	AT3G49970	Phototropic-responsive NPH3 family protein	18527061-18529525 REVERSE LENGTH=2095	N
EdiCtg44643pos74	LG4	24.439	Chromosome 3	AT3G49900	Phototropic-responsive NPH3 family protein	18500635-18502778 REVERSE LENGTH=1718	N
EdiCtg76735pos431	LG4	24.663	Chromosome 3	AT3G49780	phytosulfokine 4 precursor	18465318-18467224 FORWARD LENGTH=1642	N
EdiCtg75864pos85	LG4	25.307	Chromosome 3	AT3G49490	hypothetical protein	18344738-18348730 REVERSE LENGTH=3132	M
EdiCtg68647pos380	LG4	26.563	Chromosome 5	AT5G02340	Cysteine/Histidine-rich C1 domain family protein	492255-494150 REVERSE LENGTH=1896	M
EdiCtg75780pos63	LG4	28.67	Chromosome 3	AT3G48430	relative of early flowering 6	17937047-17940774 FORWARD LENGTH=3398	M
EdiCtg40995pos71	LG4	30.358	Chromosome 3	AT3G47990	SUGAR-INSENSITIVE 3	17713119-17715467 REVERSE LENGTH=1254	M
EdiCtg89759pos73	LG4	30.984	Chromosome 3	AT3G47820	PLANT U-BOX 39	17644198-17646268 FORWARD LENGTH=2071	M
EdiCtg44833pos102	LG4	31.192	Chromosome 3	AT3G47810	Calcineurin-like metallo-phosphoesterase superfamily protein	17637129-17639606 REVERSE LENGTH=1289	M
EdiCtg57962pos176	LG4	31.296	Chromosome 3	AT3G47780	ABC2 homolog 6	17624340-17629285 FORWARD LENGTH=3281	M
EdiCtg13818pos264	LG4	31.504	Chromosome 3	AT3G47730	ATP-binding cassette A2	17594060-17599083 REVERSE LENGTH=3489	M
EdiCtg77863pos90	LG4	31.816	Chromosome 3	AT3G47640	basic helix-loop-helix (bHLH) DNA-binding superfamily protein	17567476-17569394 FORWARD LENGTH=1274	M
EdiCtg49008pos269	LG4	31.92	Chromosome 3	AT3G47630	translocator assembly/maintenance protein	17562992-17565496 REVERSE LENGTH=1855	M
EdiCtg58641pos63	LG4	32.337	Chromosome 3	AT3G47580	Leucine-rich repeat protein kinase family protein	17532612-17536059 FORWARD LENGTH=3360	M
EdiCtg88451pos50	LG4	33.383	Chromosome 3	AT3G47110	Leucine-rich repeat protein kinase family protein	17347103-17350953 REVERSE LENGTH=3735	M
EdiCtg1793pos55	LG4	33.487	Chromosome 3	AT3G46850	Subtilase family protein	17256338-17259462 FORWARD LENGTH=2231	M
EdiCtg89237pos473	LG4	34.961	Chromosome 3	AT3G46440	UDP-XYL synthase 5	17089013-17092065 REVERSE LENGTH=1646	M
EdiCtg41689pos63	LG4	36.007	Chromosome 3	AT3G46200	nudix hydrolase homolog 9	16969245-16971294 FORWARD LENGTH=1445	M
EdiCtg15370pos75	LG4	36.215	Chromosome 3	AT3G45830	nuclear factor kappa-B-binding-like protein	16840652-16845580 FORWARD LENGTH=4704	M
EdiCtg70635pos507	LG4	36.946	Chromosome 3	AT3G45740	hydrolase family protein / HAD-superfamily protein	16790761-16793540 FORWARD LENGTH=1460	M
EdiCtg78474pos177	LG4	37.676	Chromosome 3	AT3G45190	SIT4 phosphatase-associated family protein	16541669-16548364 REVERSE LENGTH=3185	M
EdiCtg32209pos180	LG4	37.779	Chromosome 1	AT1G42430	inactive purple acid phosphatase-like protein	15891281-15894576 FORWARD LENGTH=1766	ns
EdiCtg32209pos109	LG4	37.779	Chromosome 1	AT1G42430	inactive purple acid phosphatase-like protein	15891281-15894576 FORWARD LENGTH=1766	ns
EdiCtg34743pos112	LG4	38.301	Chromosome 5	AT5G04820	ovate family protein 13	1399395-1400784 FORWARD LENGTH=1390	ns
EdiCtg855pos100	LG4	39.668	Chromosome 3	AT3G44830	Lecithin:cholesterol acyltransferase family protein	16368890-16372443 FORWARD LENGTH=2085	M
EdiCtg76938pos391	LG4	39.98	Chromosome 3	AT3G47570	Leucine-rich repeat protein kinase family protein	17527507-17531041 FORWARD LENGTH=3430	M
EdiCtg61708pos271	LG4	41.028	Chromosome 3	AT3G44550	fatty acid reductase 5	16138375-16141546 FORWARD LENGTH=1687	M
EdiCtg75025pos61	LG4	41.028	Chromosome 3	AT3G44600	cyclophilin71	16164935-16169304 REVERSE LENGTH=2432	M
EdiCtg68417pos60	LG4	41.691	Chromosome 3	AT3G44530	histone chaperone HIRA-like protein	16115682-16121484 FORWARD LENGTH=3758	M
EdiCtg5238pos96	LG4	42.474	Chromosome 3	AT4G32640	Sec23/Sec24 protein transport family protein	15742002-15750862 FORWARD LENGTH=3972	ns
EdiCtg15945pos80	LG4	44.073	Chromosome 4	AT4G00990	Transcription factor jumonji (jmjC) domain-containing protein	426887-431829 FORWARD LENGTH=2880	ns
EdiCtg49414pos198	LG4	44.929	Chromosome 3	AT3G43920	dicer-like 3	15754870-15760830 FORWARD LENGTH=4244	M
EdiCtg62956pos390	LG4	45.269	Chromosome 3	AT3G11760	structural maintenance of chromosomes flexible hinge domain protein	3717894-3721251 FORWARD LENGTH=2872	ns
EdiCtg16843pos463	LG4	47.156	Chromosome 4	AT3G29130	kxDL motif protein	11099603-11104073 REVERSE LENGTH=3927	ns
EdiCtg17893pos100	LG4	47.462	Chromosome 3	AT4G15300	cytochrome P450%2C family 702%2C subfamily A%2C polypeptide 2	8730564-8732748 REVERSE LENGTH=1623	ns
EdiCtg15223pos53	LG4	48.478	Chromosome 3	AT3G29390	RS2-interacting KH protein	11289613-11294774 FORWARD LENGTH=2049	L
EdiCtg73986pos62	LG4	49.133	Chromosome 2	AT2G36900	membrin 11	15490560-15492822 REVERSE LENGTH=1881	ns
EdiCtg60756pos481	LG4	49.461	Chromosome 3	AT3G29090	pectin methylesterase 31	11073646-11075478 FORWARD LENGTH=1255	L
EdiCtg11218pos95	LG4	53.104	Chromosome 3	AT3G28880	serine/threonine-protein phosphatase 6 regulatory ankyrin repeat subunit	10893616-10895895 FORWARD LENGTH=1605	L
EdiCtg58780pos296	LG4	54.269	Chromosome 1	AT1G17020	senescence-related gene 1	5820080-5822013 FORWARD LENGTH=1527	ns
EdiCtg16855pos58	LG4	54.601	Chromosome 3	AT3G28140	RNA ligase/cyclic nucleotide phosphodiesterase family protein	10470392-10471523 FORWARD LENGTH=1132	L
EdiCtg37991pos69	LG4	54.698	Chromosome 3	AT3G28150	TRICHOME BIREFRINGENCE-LIKE 22	10471842-10473952 REVERSE LENGTH=1580	L
EdiCtg42993pos487	LG4	56.576	Chromosome 3	AT3G27870	ATPase E1-E2 type family protein / haloacid dehalogenase-like hydrolase family protein	10330591-10335490 FORWARD LENGTH=4195	L
EdiCtg30837pos50	LG4	56.656	Chromosome 3	AT3G27850	ribosomal protein L12-C	10324788-10325746 FORWARD LENGTH=959	L
EdiCtg30007pos113	LG4	57.451	Chromosome 3	AT3G27640	Transducin/WD40 repeat-like superfamily protein	10232248-10235640 FORWARD LENGTH=1925	L
EdiCtg10488pos433	LG4	58.353	Chromosome 3	AT3G27460	SGF29 tudor-like domain-containing protein	10159293-10162278 REVERSE LENGTH=1338	L
EdiCtg22136pos107	LG4	59.276	Chromosome 3	AT3G27290	RNI-like superfamily protein	10079462-10081533 REVERSE LENGTH=1993	L
EdiCtg18874pos327	LG4	61.042	Chromosome 3	AT3G27210	hypothetical protein	10045174-10047453 REVERSE LENGTH=1220	L
EdiCtg28070pos216	LG4	61.127	Chromosome 3	AT3G27020	YELLOW STRIPE like 6	9961277-9964737 REVERSE LENGTH=2653	L
EdiCtg35763pos86	LG4	61.23	Chromosome 3	AT3G26990	ENTH/VHS family protein	9948223-9952055 REVERSE LENGTH=1929	L
EdiCtg6059pos80	LG4	61.758	Chromosome 3	AT3G26790	AP2/B3-like transcriptional factor family protein	9853828-9856212 REVERSE LENGTH=1603	L
EdiCtg10590pos382	LG4	62.013	Chromosome 3	AT3G26720	Glycosyl hydrolase family 38 protein	9816581-9823186 FORWARD LENGTH=3186	L
EdiCtg65357pos81	LG4	62.495	Chromosome 3	AT3G26570	phosphate transporter 2%3B1	9756007-9758701 FORWARD LENGTH=2461	L
EdiCtg62861pos85	LG4	62.599	Chromosome 3	AT3G26490	Phototropic-responsive NPH3 family protein	9703646-9706446 FORWARD LENGTH=2616	L
EdiCtg56044pos56	LG4	62.923	Chromosome 5	AT5G46520	Disease resistance protein (TIR-NBS-LRR class) family	18867757-18872494 FORWARD LENGTH=4108	ns
EdiCtg16299pos183	LG4	63.145	Chromosome 3	AT3G26420	RNA-binding (RRM/RBD/RNP motifs) family protein with retrovirus zinc finger-like domain-containing protein	9671517-9676005 FORWARD LENGTH=3033	L
EdiCtg25987pos68	LG4	64.371	Chromosome 3	AT3G25990	Homeodomain-like superfamily protein	9504677-9506787 REVERSE LENGTH=1372	L
EdiCtg36099pos108	LG4	64.371	Chromosome 3	AT3G29110	Terpenoid cyclases/Protein prenyltransferases superfamily protein	11082152-11086003 REVERSE LENGTH=1825	ns
EdiCtg43097pos92	LG4	65.205	Chromosome 3	AT3G25800	protein phosphatase 2A subunit A2	9422588-9426047 REVERSE LENGTH=2262	L
EdiCtg51133pos86	LG4	65.934	Chromosome 3	AT3G25690	Hydroxyproline-rich glycoprotein family protein	9352473-9357899 FORWARD LENGTH=4364	L
EdiCtg19409pos56	LG4	66.038	Chromosome 3	AT3G25660	Amidase family protein	9339342-9342223 REVERSE LENGTH=2091	L
EdiCtg7176pos185	LG4	66.35	Chromosome 3	AT3G25610	ATPase E1-E2 type family protein / haloacid dehalogenase-like hydrolase family protein	9308744-9313599 REVERSE LENGTH=4053	L
EdiCtg89760pos184	LG4	67.823	Chromosome 2	AT2G03360	Glycosyltransferase family 61 protein	1022190-1024497 REVERSE LENGTH=1677	K
EdiCtg51564pos385	LG4	69.404	Chromosome 2	AT2G03040	emp24/gp25L/p24 family/GOLD family protein	892666-893588 REVERSE LENGTH=674	K
EdiCtg295pos66	LG4	69.924	Chromosome 2	AT2G03120	signal peptide peptidase	937383-940551 FORWARD LENGTH=1674	K
EdiCtg37788pos199	LG4	70.395	Chromosome 2	AT2G45540	WD-40 repeat family protein / beige-like protein	18757881-18772906 REVERSE LENGTH=9206	K
EdiCtg34054pos67	LG4	70.654	Chromosome 2	AT2G02340	phloem protein 2-B8	616088-617322 REVERSE LENGTH=966	K
EdiCtg19816pos390	LG4	70.654	Chromosome 2	AT2G02570	nucleic acid binding/RNA binding protein	697951-700952 REVERSE LENGTH=1337	K
EdiCtg34468pos61	LG4	70.758	Chromosome 1	AT2G15130	Plant basic secretory protein (BSP) family protein	6564808-6566006 FORWARD LENGTH=1001	K
EdiCtg13196pos100	LG4	71.592	Chromosome 2	AT2G02148	PPR containing protein	547176-549616 REVERSE LENGTH=1599	K
EdiCtg25178pos337	LG4	71.904	Chromosome 2	AT2G02090	SNF2 domain-containing protein / helicase domain-containing protein	523223-527068 FORWARD LENGTH=2734	K
EdiCtg7403pos87	LG4	71.904	Chromosome 2	AT2G02090	SNF2 domain-containing protein / helicase domain-containing protein	523223-527068 FORWARD LENGTH=2734	K
EdiCtg84454pos50	LG4	72.216	Chromosome 2	AT2G02040	peptide transporter 2	487398-489941 FORWARD LENGTH=2136	K
EdiCtg55305pos93	LG4	72.32	Chromosome 2	AT2G02010	glutamate decarboxylase 4	474165-476997 REVERSE LENGTH=2194	K
EdiCtg51541pos93	LG4	73.259	Chromosome 2	AT2G01860	Tetratricopeptide repeat (TPR)-like superfamily protein	388055-389918 FORWARD LENGTH=1864	K
EdiCtg16986pos67	LG4	73.78	Chromosome 2	AT2G01720	Ribophorin I	317030-320308 REVERSE LENGTH=1763	K
EdiCtg88135pos414	LG4	73.78	Chromosome 2	AT2G01755	hypothetical protein	332194-332781 REVERSE LENGTH=588	K
EdiCtg77966pos66	LG4	73.988	Chromosome 2	AT2G01460	P-loop containing nucleoside triphosphate hydrolases superfamily protein	205775-211963 FORWARD LENGTH=3409	K
EdiCtg4650pos79	LG4	73.988	Chromosome 2	AT2G01510	Tetratricopeptide repeat (TPR)-like superfamily protein	229567-232518 REVERSE LENGTH=2952	K
EdiCtg11827pos178	LG5	0	Chromosome 2	AT2G20740	Tetraspanin family protein	8935537-8937554 FORWARD LENGTH=1179	H
EdiCtg46677pos77	LG5	1.262	Chromosome 1	AT1G63350	Disease resistance protein (CC-NBS-LRR class) family	23494686-23497810 REVERSE LENGTH=2913	ns
EdiCtg75337pos100	LG5	2.515	Chromosome 2	AT2G19520	Transducin family protein / WD-40 repeat family protein	8455756-8459642 FORWARD LENGTH=2181	H
EdiCtg60539pos84	LG5	3.453	Chromosome 1	AT1G59760	RNA helicase%2C ATP-dependent%2C SK12/DOB1 protein	21984428-21990286 REVERSE LENGTH=3286	ns
EdiCtg68833pos75	LG5	3.557	Chromosome 2	AT2G18950	homogentisate phytyltransferase 1	8207320-8210486 FORWARD LENGTH=1886	H
EdiCtg10996pos77	LG5	3.869	Chromosome 2	AT2G18800	xyloglucan endotransglucosylase/hydrolase 21	8144881-8146477 FORWARD LENGTH=1196	H
EdiCtg14764pos482	LG5	5.643	Chromosome 2	AT2G18490	C2H2-like zinc finger protein	8020611-8021423 FORWARD LENGTH=813	H
EdiCtg15871pos102	LG5	6.691	Chromosome 2	AT2G18240	Rer1 family protein	7935244-7936900 FORWARD LENGTH=1324	H
EdiCtg56556pos114	LG5	6.795	Chromosome 2	AT2G18170	MAP kinase 7	7907774-7910040 REVERSE LENGTH=1842	H
EdiCtg85314pos78	LG5	8.047	Chromosome 2	AT2G17972	transmembrane protein	7821585-7822330 FORWARD LENGTH=746	H
EdiCtg45781pos104	LG5	8.151	Chromosome 2	AT2G17780	PLAC8 family protein	7725710-7727404 REVERSE LENGTH=1203	H
EdiCtg13804pos113	LG5	8.672	Chromosome 2	AT2G17580	Polynucleotide adenylyltransferase family protein	7646372-7650387 FORWARD LENGTH=2730	H
EdiCtg47631pos111	LG5	9.089	Chromosome 2	AT2G17520	Endoribonuclease/protein kinase IRE1-like protein	7617151-7621129 FORWARD LENGTH=2994	H
EdiCtg76737pos79	LG5	9.193	Chromosome 2	AT2G03760	sulfotransferase 12	1149295-1150663 REVERSE LENGTH=1369	ns
EdiCtg43431pos87	LG5	68.371	Chromosome 3	AT3G17660	ARF-GAP domain 15	6037802-6039319 FORWARD LENGTH=1014	F
EdiCtg38566pos88	LG5	69.519	Chromosome 2	AT2G18790	phytochrome B	8139763-8144461 FORWARD LENGTH=4145	ns
EdiCtg66329pos80	LG5	69.936	Chromosome 3	AT3G16810	pumilio 24	5723222-5727664 REVERSE LENGTH=2265	F
EdiCtg26108pos182	LG5	70.248	Chromosome 3	AT3G16690	Nodulin MtN3 family protein	5684359-5686544 REVERSE LENGTH=1016	F
EdiCtg35733pos72	LG5	70.456	Chromosome 3	AT3G16650	Transducin/WD40 repeat-like superfamily protein	5671018-5675438 FORWARD LENGTH=1887	F
EdiCtg79852pos173	LG5	73.228	Chromosome 3	AT3G15870	Fatty acid desaturase family protein	5362888-5364544 FORWARD LENGTH=1228	F
EdiCtg11617pos76	LG5	74.583	Chromosome 3	AT3G15351	P53/DNA damage-regulated protein	5176059-5177703 FORWARD LENGTH=1429	F
EdiCtg77407pos88	LG5	75.209	Chromosome 3	AT3G15160	AP-5 complex subunit zeta-1	5104725-5108473 FORWARD LENGTH=1832	F
EdiCtg33042pos69	LG5	75.313	Chromosome 3	AT3G15040	senescence regulator (Protein of unknown function%2C DUF584)	5064704-5066745 REVERSE LENGTH=1722	F
EdiCtg49052pos487	LG5	76.158	Chromosome 3	AT3G14490	Terpenoid cyclases/Protein prenyltransferases superfamily protein	4863613-4865949 REVERSE LENGTH=1824	F
EdiCtg40013pos96	LG5	76.47	Chromosome 3	AT3G14410	Nucleotide/sugar transporter family protein	4815763-4817981 REVERSE LENGTH=1371	F
EdiCtg30483pos58	LG5	76.679	Chromosome 3	AT3G14300	pectinesterase family protein	4766905-4769936 REVERSE LENGTH=2945	F
EdiCtg56984pos186	LG5	76.991	Chromosome 3	AT3G14180	sequence-specific DNA binding transcription factor	4706802-4709176 REVERSE LENGTH=2375	F
EdiCtg71214pos61	LG5	77.408	Chromosome 3	AT3G13890	myb domain protein 26	4576740-4578027 REVERSE LENGTH=1108	F
EdiCtg49663pos50	LG5	79.209	Chromosome 3	AT3G13350	HMG (high mobility group) box protein with ARID/BRIGHT DNA-binding domain-containing protein	4335475-4338016 REVERSE LENGTH=1418	F
EdiCtg10299pos68	LG5	79.313	Chromosome 3	AT3G13330	proteasome activating protein 200	4319490-4330218 REVERSE LENGTH=5907	F
EdiCtg8360pos447	LG5	81.582	Chromosome 3	AT3G11490	rac GTPase activating protein	3617264-3620064 REVERSE LENGTH=2064	F
EdiCtg11254pos69	LG5	81.79	Chromosome 3	AT3G11330	plant intracellular ras group-related LRR 9	3551759-3554843 REVERSE LENGTH=2219	F
EdiCtg15927pos182	LG5	82.105	Chromosome 3	AT3G11220	Paxneb protein-like protein	3513531-3516408 REVERSE LENGTH=1718	F
EdiCtg89818pos56	LG5	83.2	Chromosome 3	AT3G10690	DNA GYRASE A	3339392-3346360 REVERSE LENGTH=3190	F
EdiCtg47098pos102	LG5	83.307	Chromosome 3	AT3G10310	P-loop nucleoside triphosphate hydrolases superfamily protein with CH (Calponin Homology) domain-containing protein	3190001-3195005 FORWARD LENGTH=3010	F
EdiCtg37593pos74	LG5	83.307	Chromosome 3	AT3G10440	Shugoshin C terminus	3245329-3249355 FORWARD LENGTH=2134	F
EdiCtg34042pos420	LG5	83.411	Chromosome 3	AT3G10270	DNA gyrase subunit B	3173805-3179726 REVERSE LENGTH=2193	F
EdiCtg77770pos63	LG5	83.515	Chromosome 3	AT3G10030	aspartate/glutamate/uridylate kinase family protein	3092023-3094945 REVERSE LENGTH=2272	F
EdiCtg59036pos429	LG5	83.515	Chromosome 3	AT3G10090	Nucleic acid-binding%2C OB-fold-like protein	3108789-3110094 REVERSE LENGTH=538	F
EdiCtg9402pos200	LG5	83.724	Chromosome 3	AT3G09860	actin T1-like protein	3025993-3027250 FORWARD LENGTH=694	F
EdiCtg59360pos71	LG5	84.04	Chromosome 3	AT3G09470	Major facilitator superfamily protein	2911455-2914572 REVERSE LENGTH=1689	F
EdiCtg86848pos251	LG5	84.248	Chromosome 3	AT3G09405	Pectinacetylesterase family protein	2894807-2897674 REVERSE LENGTH=1818	F
EdiCtg56484pos298	LG5	87.037	Chromosome 3	AT3G07160	glucan synthase-like 10	2264945-2279383 REVERSE LENGTH=5870	F
EdiCtg70615pos409	LG5	87.353	Chromosome 3	AT3G06950	Pseudouridine synthase family protein	2192685-2194321 FORWARD LENGTH=1223	F
EdiCtg53975pos73	LG5	87.457	Chromosome 3	AT3G06860	multifunctional protein 2	2161735-2166357 FORWARD LENGTH=2717	F
EdiCtg24131pos295	LG5	88.791	Chromosome 3	AT3G05950	RmlC-like cupins superfamily protein	1780938-1782007 REVERSE LENGTH=925	F
EdiCtg50451pos59	LG5	89.326	Chromosome 3	AT3G05640	Protein phosphatase 2C family protein	1640362-1643174 REVERSE LENGTH=1648	F
EdiCtg3063pos410	LG5	90.226	Chromosome 3	AT3G04810	NIMA-related kinase 2	1317254-1321269 FORWARD LENGTH=2311	F
EdiCtg68850pos61	LG5	90.332	Chromosome 3	AT3G04920	Ribosomal protein S24e family protein	1360837-1362449 FORWARD LENGTH=938	F
EdiCtg57221pos93	LG5	91.244	Chromosome 3	AT3G04370	plasmodesmata-located protein 4	1159423-1161147 FORWARD LENGTH=1152	F
EdiCtg49017pos83	LG5	91.782	Chromosome 3	AT3G04030	Homeodomain-like superfamily protein	1042745-1044318 REVERSE LENGTH=1178	F
EdiCtg48200pos70	LG5	92.101	Chromosome 3	AT3G03800	syntaxin of plants 131	969238-971658 FORWARD LENGTH=1195	F
EdiCtg28123pos78	LG5	92.524	Chromosome 3	AT3G03330	NAD(P)-binding Rossmann-fold superfamily protein	783332-786209 REVERSE LENGTH=1288	F
EdiCtg12993pos371	LG5	92.524	Chromosome 3	AT3G03420	Ku70-binding family protein	812396-814101 FORWARD LENGTH=1173	F
EdiCtg31492pos76	LG5	92.627	Chromosome 3	AT3G02890	RING/FYVE/PHD zinc finger superfamily protein	640187-645692 FORWARD LENGTH=3861	F
EdiCtg10579pos62	LG5	92.939	Chromosome 3	AT3G02140	AFP2 (ABI five-binding protein 2) family protein	385237-387051 REVERSE LENGTH=1815	F
EdiCtg10559pos93	LG5	93.043	Chromosome 3	AT3G02090	Insulinase (Peptidase family M16) protein	365549-368911 FORWARD LENGTH=2060	F
EdiCtg89763pos260	LG5	93.254	Chromosome 3	AT3G01090	SNF1 kinase homolog 10	31181-34487 REVERSE LENGTH=2208	F
EdiCtg14123pos53	LG5	93.358	Chromosome 3	AT3G01820	P-loop containing nucleoside triphosphate hydrolases superfamily protein	293754-295724 REVERSE LENGTH=1386	F
EdiCtg13985pos76	LG6	0	Chromosome 1	AT1G54990	alpha/beta-Hydrolases superfamily protein	20511519-20513681 FORWARD LENGTH=1660	C
EdiCtg21964pos102	LG6	0.733	Chromosome 1	AT1G62910	Pentatricopeptide repeat (PPR) superfamily protein	23298948-23301141 FORWARD LENGTH=2194	D
EdiCtg89369pos62	LG6	1.462	Chromosome 1	AT1G61300	LRR and NB-ARC domains-containing disease resistance protein	22607462-22610557 REVERSE LENGTH=2923	D
EdiCtg59160pos257	LG6	1.773	Chromosome 1	AT1G54380	spliceosome protein-like protein	20297805-20300979 REVERSE LENGTH=2110	C
EdiCtg20781pos363	LG6	1.773	Chromosome 2	AT2G13770	nuclease	5736570-5737863 FORWARD LENGTH=1081	ns
EdiCtg30056pos91	LG6	2.716	Chromosome 1	AT1G27000	GRIP/coiled-coil protein%2C putative (DUF1664)	9373885-9376828 FORWARD LENGTH=1504	ns
EdiCtg47462pos111	LG6	3.34	Chromosome 1	AT1G54510	NIMA-related serine/threonine kinase 1	20358319-20360745 REVERSE LENGTH=2098	C
EdiCtg50642pos100	LG6	3.548	Chromosome 1	AT1G20080	Calcium-dependent lipid-binding (CaLB domain) family protein	6962127-6965071 FORWARD LENGTH=1882	ns
EdiCtg47252pos311	LG6	3.652	Chromosome 5	AT5G64050	glutamate tRNA synthetase	25629832-25633209 REVERSE LENGTH=2187	D
EdiCtg39408pos107	LG6	6.058	Chromosome 1	AT1G65500	transmembrane protein	24357749-24358732 FORWARD LENGTH=756	E
EdiCtg64121pos365	LG6	6.685	Chromosome 1	AT1G65590	beta-hexosaminidase 3	24385552-24391208 FORWARD LENGTH=2271	E
EdiCtg43511pos71	LG6	8.246	Chromosome 1	AT1G66070	Translation initiation factor eIF3 subunit	24595809-24598631 REVERSE LENGTH=1389	E
EdiCtg79515pos96	LG6	10.857	Chromosome 1	AT1G66400	calmodulin like 23	24770419-24771393 REVERSE LENGTH=975	E
EdiCtg57435pos109	LG6	10.857	Chromosome 5	AT5G02490	Heat shock protein 70 (Hsp 70) family protein	550035-552827 REVERSE LENGTH=2485	ns
EdiCtg79515pos295	LG6	10.867	Chromosome 1	AT1G66400	calmodulin like 23	24770419-24771393 REVERSE LENGTH=975	E
EdiCtg58078pos404	LG6	11.574	Chromosome 1	AT1G66810	Zinc finger C-x8-C-x5-C-x3-H type family protein	24927246-24929054 REVERSE LENGTH=1702	E
EdiCtg58078pos82	LG6	11.586	Chromosome 1	AT1G66810	Zinc finger C-x8-C-x5-C-x3-H type family protein	24927246-24929054 REVERSE LENGTH=1702	E
EdiCtg92401pos91	LG6	11.796	Chromosome 1	AT1G66910	Protein kinase superfamily protein	24961634-24963946 REVERSE LENGTH=1997	E
EdiCtg19687pos55	LG6	13.38	Chromosome 1	AT1G67140	HEAT repeat-containing protein	25100862-25117423 REVERSE LENGTH=6874	E
EdiCtg61884pos60	LG6	13.547	Chromosome 1	AT1G67140	HEAT repeat-containing protein	25100862-25117423 REVERSE LENGTH=6874	E
EdiCtg32560pos97	LG6	14.871	Chromosome 1	AT1G67320	DNA primase%2C large subunit family	25205392-25208972 REVERSE LENGTH=1484	E
EdiCtg17110pos107	LG6	15.619	Chromosome 1	AT1G67410	Exostosin family protein	25251193-25253677 REVERSE LENGTH=2200	E
EdiCtg23476pos114	LG6	15.765	Chromosome 1	AT1G67580	Protein kinase superfamily protein	25327282-25331461 REVERSE LENGTH=3200	E
EdiCtg62561pos435	LG6	16.231	Chromosome 1	AT1G67690	Zincin-like metalloproteases family protein	25368874-25373977 FORWARD LENGTH=2592	E
EdiCtg29631pos276	LG6	16.37	Chromosome 3	AT3G26100	Regulator of chromosome condensation (RCC1) family protein	9536865-9540453 FORWARD LENGTH=2934	ns
EdiCtg12742pos77	LG6	17.376	Chromosome 1	AT1G67840	chloroplast sensor kinase	25434073-25437075 FORWARD LENGTH=2159	E
EdiCtg41262pos258	LG6	17.786	Chromosome 1	AT1G68020	UDP-Glycosyltransferase / trehalose-phosphatase family protein	25497290-25500374 FORWARD LENGTH=2996	E
EdiCtg21920pos98	LG6	17.918	Chromosome 1	AT1G68050	flavin-binding%2C kelch repeat%2C f box 1	25508639-25510907 FORWARD LENGTH=2168	E
EdiCtg14324pos114	LG6	18.304	Chromosome 1	AT1G68140	zinc finger/BTB domain protein%2C putative (DUF1644)	25538945-25541741 REVERSE LENGTH=2434	E
EdiCtg50183pos380	LG6	18.713	Chromosome 1	AT1G68180	RING/U-box superfamily protein	25554721-25556097 FORWARD LENGTH=1275	E
EdiCtg33975pos387	LG6	22.27	Chromosome 1	AT1G69010	BES1-interacting Myc-like protein 2	25941629-25944265 FORWARD LENGTH=1777	E
EdiCtg82295pos417	LG6	22.374	Chromosome 1	AT1G68890	2-oxoglutarate decarboxylase/hydro-lyase/magnesium ion-binding protein	25896854-25906714 FORWARD LENGTH=5443	E
EdiCtg10849pos401	LG6	22.547	Chromosome 1	AT1G69070	nucleolar-like protein	25967421-25971482 REVERSE LENGTH=2808	E
EdiCtg49126pos373	LG6	22.685	Chromosome 1	AT1G68680	SH3/FCH domain protein	25785506-25787342 FORWARD LENGTH=1069	E
EdiCtg54380pos325	LG6	22.789	Chromosome 1	AT1G68610	PLANT CADMIUM RESISTANCE 11	25763459-25764207 FORWARD LENGTH=749	E
EdiCtg20590pos455	LG6	23.574	Chromosome 1	AT1G69220	Protein kinase superfamily protein	26020089-26026285 REVERSE LENGTH=2886	E
EdiCtg68709pos260	LG6	23.73	Chromosome 1	AT1G69220	Protein kinase superfamily protein	26020089-26026285 REVERSE LENGTH=2886	E
EdiCtg73778pos63	LG6	23.834	Chromosome 1	AT1G69250	Nuclear transport factor 2 (NTF2) family protein with RNA binding (RRM-RBD-RNP motifs) domain-containing protein	26032827-26035515 FORWARD LENGTH=1824	E
EdiCtg31315pos244	LG6	23.842	Chromosome 1	AT1G69280	hypothetical protein	26045160-26048190 REVERSE LENGTH=2743	E
EdiCtg1688pos82	LG6	24.241	Chromosome 1	AT1G69330	RING/U-box superfamily protein	26063662-26065518 REVERSE LENGTH=1541	E
EdiCtg40425pos279	LG6	24.251	Chromosome 1	AT1G69400	Transducin/WD40 repeat-like superfamily protein	26086921-26088977 FORWARD LENGTH=1296	E
EdiCtg86818pos88	LG6	24.366	Chromosome 1	AT1G69480	EXS (ERD1/XPR1/SYG1) family protein	26114024-26117955 REVERSE LENGTH=2730	E
EdiCtg20091pos427	LG6	24.616	Chromosome 1	AT1G69510	cAMP-regulated phosphoprotein 19-related protein	26126455-26127924 FORWARD LENGTH=937	E
EdiCtg19357pos59	LG6	25.078	Chromosome 1	AT1G69540	AGAMOUS-like 94	26145044-26146662 REVERSE LENGTH=1080	E
EdiCtg85422pos449	LG6	25.291	Chromosome 1	AT1G69588	CLAVATA3/ESR-RELATED 45	26178042-26178925 FORWARD LENGTH=884	E
EdiCtg34557pos199	LG6	25.303	Chromosome 1	AT1G69610	zinc finger FYVE domain protein%2C putative (DUF1666)	26186954-26189489 FORWARD LENGTH=2051	E
EdiCtg23312pos107	LG6	25.487	Chromosome 1	AT1G69640	sphingoid base hydroxylase 1	26193618-26195726 REVERSE LENGTH=1358	E
EdiCtg11440pos268	LG6	26.229	Chromosome 1	AT1G69770	chromomethylase 3	26248118-26253687 REVERSE LENGTH=3066	E
EdiCtg48359pos114	LG6	26.283	Chromosome 1	AT1G69770	chromomethylase 3	26248118-26253687 REVERSE LENGTH=3066	E
EdiCtg14976pos93	LG6	26.332	Chromosome 1	AT1G14400	ubiquitin carrier protein 1	4927011-4928533 REVERSE LENGTH=834	ns
EdiCtg15841pos391	LG6	26.959	Chromosome 1	AT1G69830	alpha-amylase-like 3	26288228-26293173 REVERSE LENGTH=3124	E
EdiCtg46698pos409	LG6	26.981	Chromosome 1	AT1G69830	alpha-amylase-like 3	26288228-26293173 REVERSE LENGTH=3124	E
EdiCtg25224pos302	LG6	28.074	Chromosome 1	AT1G70130	Concanavalin A-like lectin protein kinase family protein	26409601-26411828 REVERSE LENGTH=2140	E
EdiCtg32293pos282	LG6	28.642	Chromosome 1	AT1G70430	Protein kinase superfamily protein	26545414-26548756 FORWARD LENGTH=1894	E
EdiCtg20888pos233	LG6	28.954	Chromosome 1	AT1G70520	cysteine-rich RLK (RECEPTOR-like protein kinase) 2	26584729-26587628 REVERSE LENGTH=2403	E
EdiCtg84540pos338	LG6	29.162	Chromosome 1	AT1G70550	NEP-interacting protein%2C putative (DUF239)	26597067-26600445 FORWARD LENGTH=2414	E
EdiCtg445pos85	LG6	29.265	Chromosome 1	AT1G70610	transporter associated with antigen processing protein 1	26621959-26626508 FORWARD LENGTH=2418	E
EdiCtg42273pos91	LG6	29.369	Chromosome 1	AT1G70670	Caleosin-related family protein	26644565-26646200 FORWARD LENGTH=1083	E
EdiCtg8276pos327	LG6	29.473	Chromosome 1	AT1G70710	glycosyl hydrolase 9B1	26659129-26663337 REVERSE LENGTH=2081	E
EdiCtg73872pos222	LG6	29.681	Chromosome 1	AT1G70750	myosin-binding protein (Protein of unknown function%2C DUF593)	26679872-26683355 REVERSE LENGTH=3211	E
EdiCtg23068pos300	LG6	29.993	Chromosome 1	AT1G70820	phosphoglucomutase%2C putative / glucose phosphomutase	26705428-26708265 FORWARD LENGTH=2347	E
EdiCtg28519pos72	LG6	29.993	Chromosome 1	AT1G70860	Polyketide cyclase/dehydrase and lipid transport superfamily protein	26718070-26719211 REVERSE LENGTH=949	E
EdiCtg48083pos373	LG6	30.47	Chromosome 1	AT1G71000	Chaperone DnaJ-domain superfamily protein	26769000-26770177 REVERSE LENGTH=986	E
EdiCtg49749pos292	LG6	30.935	Chromosome 1	AT1G71010	FORMS APLOID AND BINUCLEATE CELLS 1C	26782048-26788973 FORWARD LENGTH=5999	E
EdiCtg12329pos427	LG6	31.048	Chromosome 1	AT1G71020	ARM repeat superfamily protein	26790597-26793175 REVERSE LENGTH=2398	E
EdiCtg39900pos273	LG6	31.16	Chromosome 1	AT1G71040	Cupredoxin superfamily protein	26796725-26800483 REVERSE LENGTH=2481	E
EdiCtg29973pos89	LG6	31.791	Chromosome 1	AT1G71060	Tetratricopeptide repeat (TPR)-like superfamily protein	26805651-26807183 REVERSE LENGTH=1533	E
EdiCtg41758pos241	LG6	32.024	Chromosome 1	AT1G71270	Vps52 / Sac2 family	26863587-26870015 FORWARD LENGTH=2471	E
EdiCtg13653pos398	LG6	32.134	Chromosome 1	AT1G71420	Tetratricopeptide repeat (TPR)-like superfamily protein	26917786-26920099 REVERSE LENGTH=2314	E
EdiCtg85652pos81	LG6	32.243	Chromosome 1	AT1G71500	Rieske (2Fe-2S) domain-containing protein	26935982-26937607 FORWARD LENGTH=1242	E
EdiCtg59434pos385	LG6	32.354	Chromosome 1	AT1G71530	Protein kinase superfamily protein	26939567-26942952 FORWARD LENGTH=2813	E
EdiCtg22285pos442	LG6	32.594	Chromosome 1	AT1G71697	choline kinase 1	26970968-26973464 FORWARD LENGTH=1897	E
EdiCtg58557pos294	LG6	32.594	Chromosome 1	AT1G71830	somatic embryogenesis receptor-like kinase 1	27018158-27022117 FORWARD LENGTH=2570	E
EdiCtg19156pos67	LG6	32.806	Chromosome 1	AT1G71890	Major facilitator superfamily protein	27058381-27060786 FORWARD LENGTH=1863	E
EdiCtg39462pos235	LG6	33.021	Chromosome 1	AT1G71930	vascular related NAC-domain protein 7	27076020-27077991 FORWARD LENGTH=1322	E
EdiCtg30779pos251	LG6	33.616	Chromosome 1	AT1G71990	fucosyltransferase 13	27100210-27102292 FORWARD LENGTH=1536	E
EdiCtg12105pos230	LG6	33.943	Chromosome 1	AT1G72110	O-acyltransferase (WSD1-like) family protein	27129025-27131469 REVERSE LENGTH=1756	E
EdiCtg51390pos63	LG6	34.133	Chromosome 1	AT1G72230	Cupredoxin superfamily protein	27188036-27189358 FORWARD LENGTH=1062	E
EdiCtg24518pos78	LG6	34.294	Chromosome 1	AT1G72190	D-isomer specific 2-hydroxyacid dehydrogenase family protein	27167363-27169754 REVERSE LENGTH=1275	E
EdiCtg81154pos446	LG6	34.399	Chromosome 1	AT1G72230	Cupredoxin superfamily protein	27188036-27189358 FORWARD LENGTH=1062	E
EdiCtg24604pos93	LG6	34.739	Chromosome 1	AT1G72390	nuclear receptor coactivator	27245116-27251576 FORWARD LENGTH=4588	E
EdiCtg1944pos111	LG6	34.818	Chromosome 1	AT1G72320	pumilio 23	27228160-27232996 REVERSE LENGTH=2727	E
EdiCtg45539pos141	LG6	35.139	Chromosome 1	AT1G72420	NADH:ubiquinone oxidoreductase intermediate-associated protein 30	27261149-27263742 REVERSE LENGTH=1700	E
EdiCtg2157pos500	LG6	35.468	Chromosome 1	AT1G72500	inter alpha-trypsin inhibitor%2C heavy chain-like protein	27295193-27298649 REVERSE LENGTH=2657	E
EdiCtg22618pos355	LG6	36.07	Chromosome 1	AT1G72610	germin-like protein 1	27339114-27340044 REVERSE LENGTH=931	E
EdiCtg42734pos134	LG6	36.139	Chromosome 1	AT1G72750	translocase inner membrane subunit 23-2	27383320-27384524 FORWARD LENGTH=1160	E
EdiCtg36143pos72	LG6	36.139	Chromosome 1	AT1G72750	translocase inner membrane subunit 23-2	27383320-27384524 FORWARD LENGTH=1160	E
EdiCtg32174pos283	LG6	36.243	Chromosome 1	AT1G72830	nuclear factor Y%2C subunit A3	27405461-27407540 REVERSE LENGTH=1565	E
EdiCtg37700pos53	LG6	36.765	Chromosome 1	AT1G72990	beta-galactosidase 17	27457282-27462487 REVERSE LENGTH=2624	E
EdiCtg25280pos100	LG6	37.077	Chromosome 1	AT1G73080	PEP1 receptor 1	27484240-27488204 FORWARD LENGTH=3828	E
EdiCtg26829pos87	LG6	37.701	Chromosome 1	AT1G73450	Protein kinase superfamily protein	27613420-27619095 FORWARD LENGTH=4355	E
EdiCtg57212pos56	LG6	37.908	Chromosome 1	AT1G73580	Calcium-dependent lipid-binding (CaLB domain) family protein	27654744-27655769 FORWARD LENGTH=855	E
EdiCtg71666pos65	LG6	38.012	Chromosome 1	AT1G73590	Auxin efflux carrier family protein	27659673-27663253 FORWARD LENGTH=2345	E
EdiCtg18205pos114	LG6	38.22	Chromosome 1	AT1G73600	S-adenosyl-L-methionine-dependent methyltransferases superfamily protein	27670626-27673572 FORWARD LENGTH=1844	E
EdiCtg50187pos61	LG6	38.428	Chromosome 1	AT1G73660	protein tyrosine kinase family protein	27691893-27697372 REVERSE LENGTH=4101	E
EdiCtg5076pos50	LG6	38.845	Chromosome 1	AT1G73670	MAP kinase 15	27699871-27703449 FORWARD LENGTH=2353	E
EdiCtg26012pos76	LG6	38.949	Chromosome 1	AT1G73730	ETHYLENE-INSENSITIVE3-like 3	27730031-27732273 REVERSE LENGTH=2152	E
EdiCtg43659pos90	LG6	39.052	Chromosome 1	AT1G73810	Core-2/I-branching beta-1%2C6-N-acetylglucosaminyltransferase family protein	27752342-27755297 REVERSE LENGTH=1510	E
EdiCtg13751pos74	LG6	39.26	Chromosome 1	AT1G73820	Ssu72-like family protein	27755512-27757463 REVERSE LENGTH=919	E
EdiCtg20611pos92	LG6	39.364	Chromosome 1	AT1G73960	TBP-associated factor 2	27804879-27814519 REVERSE LENGTH=4643	E
EdiCtg43757pos56	LG6	39.468	Chromosome 1	AT1G74080	myb domain protein 122	27855578-27857598 FORWARD LENGTH=1562	E
EdiCtg21714pos92	LG6	39.676	Chromosome 1	AT1G74360	Leucine-rich repeat protein kinase family protein	27954129-27958114 FORWARD LENGTH=3694	E
EdiCtg47178pos56	LG6	39.884	Chromosome 1	AT1G74470	Pyridine nucleotide-disulfide oxidoreductase family protein	27991165-27993445 FORWARD LENGTH=2087	E
EdiCtg16851pos91	LG6	40.196	Chromosome 1	AT1G74580	Pentatricopeptide repeat (PPR) superfamily protein	28020566-28023905 FORWARD LENGTH=2797	E
EdiCtg50245pos363	LG6	40.404	Chromosome 1	AT1G18950	DDT domain superfamily	6546399-6551919 FORWARD LENGTH=2763	E
EdiCtg56968pos274	LG6	40.404	Chromosome 1	AT1G74690	IQ-domain 31	28061159-28064771 REVERSE LENGTH=2421	E
EdiCtg9694pos71	LG6	40.716	Chromosome 1	AT1G74960	fatty acid biosynthesis 1	28152253-28156350 REVERSE LENGTH=2339	E
EdiCtg16897pos72	LG6	40.716	Chromosome 1	AT1G75170	Sec14p-like phosphatidylinositol transfer family protein	28213807-28215887 FORWARD LENGTH=1287	E
EdiCtg90108pos55	LG6	41.237	Chromosome 1	AT1G75430	BEL1-like homeodomain 11	28307893-28309610 REVERSE LENGTH=1292	E
EdiCtg53428pos357	LG6	42.071	Chromosome 1	AT1G75630	vacuolar H+-pumping ATPase 16 kDa proteolipid subunit 4	28400544-28402355 FORWARD LENGTH=1044	E
EdiCtg23032pos108	LG6	42.071	Chromosome 1	AT1G75660	5'-3' exoribonuclease 3	28408134-28415118 FORWARD LENGTH=3511	E
EdiCtg71498pos77	LG6	42.278	Chromosome 1	AT1G75790	SKU5 similar 18	28454781-28457528 REVERSE LENGTH=1977	E
EdiCtg30268pos109	LG6	42.278	Chromosome 1	AT1G75990	PAM domain (PCI/PINT associated module) protein	28524404-28526848 REVERSE LENGTH=1813	E
EdiCtg19545pos93	LG6	42.8	Chromosome 1	AT1G76250	transmembrane protein	28606444-28609225 REVERSE LENGTH=1705	E
EdiCtg87724pos53	LG6	42.904	Chromosome 1	AT1G76280	Tetratricopeptide repeat (TPR)-like superfamily protein	28617902-28622601 REVERSE LENGTH=2472	E
EdiCtg17917pos63	LG6	43.112	Chromosome 1	AT1G76360	Protein kinase superfamily protein	28643038-28646721 REVERSE LENGTH=1897	E
EdiCtg7766pos69	LG6	43.529	Chromosome 1	AT1G76430	phosphate transporter 1%3B9	28678935-28682062 REVERSE LENGTH=1967	E
EdiCtg14730pos102	LG6	43.841	Chromosome 1	AT1G76510	ARID/BRIGHT DNA-binding domain-containing protein	28708339-28712948 REVERSE LENGTH=2051	E
EdiCtg31251pos335	LG6	43.945	Chromosome 1	AT1G76640	Calcium-binding EF-hand family protein	28765254-28765866 REVERSE LENGTH=613	E
EdiCtg50801pos108	LG6	44.778	Chromosome 1	AT1G77030	putative DEAD-box ATP-dependent RNA helicase 29	28947743-28951655 REVERSE LENGTH=2811	E
EdiCtg87857pos113	LG6	44.882	Chromosome 1	AT1G77110	Auxin efflux carrier family protein	28970714-28974805 FORWARD LENGTH=2372	E
EdiCtg23765pos94	LG6	44.986	Chromosome 1	AT1G77140	vacuolar protein sorting 45	28983934-28988035 FORWARD LENGTH=2293	E
EdiCtg13295pos75	LG6	45.09	Chromosome 1	AT1G77200	Integrase-type DNA-binding superfamily protein	29004163-29005281 REVERSE LENGTH=1119	E
EdiCtg14255pos78	LG6	45.194	Chromosome 1	AT1G77590	long chain acyl-CoA synthetase 9	29148256-29152364 REVERSE LENGTH=2669	E
EdiCtg26878pos65	LG6	45.61	Chromosome 1	AT1G77890	DNA-directed RNA polymerase II protein	29292405-29295813 FORWARD LENGTH=1759	E
EdiCtg21438pos335	LG6	45.817	Chromosome 1	AT1G77990	STAS domain / Sulfate transporter family	29317767-29323352 REVERSE LENGTH=2335	E
EdiCtg64460pos78	LG6	45.921	Chromosome 1	AT1G78080	related to AP2 4	29364072-29366207 FORWARD LENGTH=2136	E
EdiCtg45185pos64	LG6	46.233	Chromosome 1	AT1G78110	nucleolar GTP-binding protein	29391630-29393334 FORWARD LENGTH=1705	E
EdiCtg10881pos107	LG6	46.441	Chromosome 1	AT1G78240	S-adenosyl-L-methionine-dependent methyltransferases superfamily protein	29432829-29436674 REVERSE LENGTH=2950	E
EdiCtg63580pos244	LG6	46.545	Chromosome 1	AT1G79000	histone acetyltransferase of the CBP family 1	29716350-29724748 REVERSE LENGTH=6214	E
EdiCtg30640pos186	LG6	46.649	Chromosome 1	AT1G79080	Pentatricopeptide repeat (PPR) superfamily protein	29746972-29749085 REVERSE LENGTH=1973	E
EdiCtg54577pos361	LG6	46.753	Chromosome 1	AT1G79210	N-terminal nucleophile aminohydrolases (Ntn hydrolases) superfamily protein	29796081-29798836 REVERSE LENGTH=1114	E
EdiCtg10239pos329	LG6	46.753	Chromosome 1	AT1G79230	mercaptopyruvate sulfurtransferase 1	29800693-29803939 FORWARD LENGTH=1535	E
EdiCtg17879pos426	LG6	46.857	Chromosome 1	AT1G79400	cation/H+ exchanger 2	29864992-29867840 FORWARD LENGTH=2352	E
EdiCtg12130pos114	LG6	46.96	Chromosome 1	AT1G79500	Aldolase-type TIM barrel family protein	29903382-29906600 FORWARD LENGTH=1496	E
EdiCtg21522pos73	LG6	46.96	Chromosome 1	AT1G80830	natural resistance-associated macrophage protein 1	30372784-30376072 REVERSE LENGTH=2105	E
EdiCtg87402pos235	LG6	47.376	Chromosome 1	AT1G80530	Major facilitator superfamily protein	30277909-30280359 REVERSE LENGTH=2113	E
EdiCtg18512pos90	LG7	0	Chromosome 2	AT2G47210	myb-like transcription factor family protein	19378439-19382436 FORWARD LENGTH=2158	J
EdiCtg77454pos95	LG7	0	Chromosome 2	AT2G47240	AMP-dependent synthetase and ligase family protein	19394106-19397831 FORWARD LENGTH=2083	J
EdiCtg57007pos410	LG7	0	Chromosome 2	AT2G47650	UDP-xylose synthase 4	19538610-19541473 REVERSE LENGTH=1600	J
EdiCtg2686pos207	LG7	0	Chromosome 2	AT2G47670	Plant invertase/pectin methylesterase inhibitor superfamily protein	19543921-19544910 REVERSE LENGTH=990	J
EdiCtg52803pos448	LG7	0	Chromosome 2	AT2G48150	glutathione peroxidase 4	19687831-19689229 REVERSE LENGTH=1021	J
EdiCtg3349pos98	LG7	0.104	Chromosome 2	AT2G47020	Peptide chain release factor 1	19320824-19322507 REVERSE LENGTH=1044	J
EdiCtg35423pos88	LG7	0.208	Chromosome 2	AT2G46970	phytochrome interacting factor 3-like 1	19295490-19297537 REVERSE LENGTH=1328	J
EdiCtg17270pos58	LG7	0.312	Chromosome 2	AT2G46740	D-arabinono-1%2C4-lactone oxidase family protein	19205157-19207608 REVERSE LENGTH=1951	J
EdiCtg23674pos85	LG7	0.312	Chromosome 2	AT2G46750	D-arabinono-1%2C4-lactone oxidase family protein	19207991-19211021 REVERSE LENGTH=2340	J
EdiCtg12255pos85	LG7	0.624	Chromosome 2	AT2G46370	Auxin-responsive GH3 family protein	19033790-19036659 FORWARD LENGTH=2180	J
EdiCtg27811pos329	LG7	0.624	Chromosome 2	AT2G46420	helicase with zinc finger protein	19053645-19057106 FORWARD LENGTH=2614	J
EdiCtg50283pos97	LG7	0.728	Chromosome 2	AT2G46340	SPA (suppressor of phyA-105) protein family	19022163-19027512 REVERSE LENGTH=4103	J
EdiCtg86851pos378	LG7	0.831	Chromosome 2	AT2G46020	transcription regulatory protein SNF2	18923304-18931934 FORWARD LENGTH=6747	J
EdiCtg77468pos88	LG7	0.831	Chromosome 2	AT2G46220	DUF2358 family protein (DUF2358)	18979399-18980940 FORWARD LENGTH=1365	J
EdiCtg1080pos127	LG7	0.831	Chromosome 5	AT5G07280	Leucine-rich repeat transmembrane protein kinase	2284830-2288855 FORWARD LENGTH=4026	J
EdiCtg1384pos53	LG7	0.935	Chromosome 2	AT2G45740	peroxin 11D	18839675-18841403 FORWARD LENGTH=1202	J
EdiCtg59913pos386	LG7	1.039	Chromosome 2	AT2G45620	Nucleotidyltransferase family protein	18792864-18795904 FORWARD LENGTH=2528	J
EdiCtg53805pos107	LG7	1.247	Chromosome 2	AT2G45600	alpha/beta-Hydrolases superfamily protein	18789489-18791015 FORWARD LENGTH=1527	J
EdiCtg21615pos74	LG7	1.351	Chromosome 2	AT2G45470	FASCICLIN-like arabinogalactan protein 8	18742477-18744322 REVERSE LENGTH=1846	J
EdiCtg49119pos84	LG7	1.663	Chromosome 2	AT2G45170	AUTOPHAGY 8E	18624354-18625723 FORWARD LENGTH=757	J
EdiCtg47785pos62	LG7	1.871	Chromosome 2	AT2G45010	PLAC8 family protein	18567852-18569857 FORWARD LENGTH=1769	J
EdiCtg12886pos288	LG7	1.871	Chromosome 2	AT2G45030	Translation elongation factor EFG/EF2 protein	18572191-18576970 FORWARD LENGTH=2699	J
EdiCtg30710pos113	LG7	1.975	Chromosome 2	AT2G44880	Pentatricopeptide repeat (PPR-like) superfamily protein	18505122-18508147 FORWARD LENGTH=2861	J
EdiCtg76742pos110	LG7	2.182	Chromosome 2	AT2G44810	alpha/beta-Hydrolases superfamily protein	18478374-18480457 FORWARD LENGTH=2084	J
EdiCtg63419pos243	LG7	2.704	Chromosome 2	AT2G44740	cyclin p4%3B1	18441828-18443405 REVERSE LENGTH=1169	J
EdiCtg32358pos373	LG7	2.911	Chromosome 2	AT2G44470	beta glucosidase 29	18354186-18358679 FORWARD LENGTH=2054	J
EdiCtg1586pos60	LG7	3.328	Chromosome 2	AT2G44140	Peptidase family C54 protein	18255509-18258133 REVERSE LENGTH=1476	J
EdiCtg84796pos107	LG7	3.432	Chromosome 2	AT2G43940	S-adenosyl-L-methionine-dependent methyltransferases superfamily protein	18195677-18197767 REVERSE LENGTH=1198	J
EdiCtg55801pos100	LG7	3.432	Chromosome 2	AT2G43940	S-adenosyl-L-methionine-dependent methyltransferases superfamily protein	18195677-18197767 REVERSE LENGTH=1198	J
EdiCtg24635pos107	LG7	3.432	Chromosome 2	AT2G43945	hypothetical protein	18197822-18200198 REVERSE LENGTH=1253	J
EdiCtg24635pos287	LG7	3.432	Chromosome 2	AT2G43945	hypothetical protein	18197822-18200198 REVERSE LENGTH=1253	J
EdiCtg36075pos71	LG7	3.432	Chromosome 2	AT2G43950	chloroplast outer envelope protein 37	18200324-18202729 REVERSE LENGTH=1593	J
EdiCtg87045pos379	LG7	3.536	Chromosome 2	AT2G43900	Endonuclease/exonuclease/phosphatase family protein	18178588-18184089 REVERSE LENGTH=4526	J
EdiCtg81338pos386	LG7	3.64	Chromosome 2	AT2G43800	Actin-binding FH2 (formin homology 2) family protein	18145439-18149031 FORWARD LENGTH=3277	J
EdiCtg65994pos388	LG7	3.744	Chromosome 2	AT2G43700	Concanavalin A-like lectin protein kinase family protein	18115768-18118878 FORWARD LENGTH=2498	J
EdiCtg65994pos329	LG7	3.744	Chromosome 2	AT2G43700	Concanavalin A-like lectin protein kinase family protein	18115768-18118878 FORWARD LENGTH=2498	J
EdiCtg373pos80	LG7	3.744	Chromosome 2	AT2G43795	corepressor	18140944-18142435 REVERSE LENGTH=844	J
EdiCtg39721pos75	LG7	3.847	Chromosome 2	AT2G43650	Sas10/U3 ribonucleoprotein (Utp) family protein	18099236-18103438 FORWARD LENGTH=2450	J
EdiCtg23155pos101	LG7	4.055	Chromosome 2	AT2G43510	trypsin inhibitor protein 1	18066960-18067860 FORWARD LENGTH=761	J
EdiCtg36020pos108	LG7	4.159	Chromosome 2	AT2G43340	hypothetical protein (DUF1685)	18007629-18008665 FORWARD LENGTH=959	J
EdiCtg23076pos74	LG7	4.159	Chromosome 2	AT2G43400	electron-transfer flavoprotein:ubiquinone oxidoreductase	18021146-18024662 FORWARD LENGTH=1913	J
EdiCtg35344pos65	LG7	4.263	Chromosome 2	AT2G43280	Far-red impaired responsive (FAR1) family protein	17989602-17991022 FORWARD LENGTH=919	J
EdiCtg37091pos69	LG7	4.367	Chromosome 2	AT2G42975	myosin-G heavy chain-like protein	17873869-17874936 FORWARD LENGTH=809	J
EdiCtg36467pos86	LG7	4.679	Chromosome 2	AT2G43070	SIGNAL PEPTIDE PEPTIDASE-LIKE 3	17910888-17915009 REVERSE LENGTH=2201	J
EdiCtg2163pos113	LG7	4.886	Chromosome 2	AT2G43230	Protein kinase superfamily protein	17966251-17968635 FORWARD LENGTH=1736	J
EdiCtg54796pos51	LG7	4.888	Chromosome 2	AT2G42920	Pentatricopeptide repeat (PPR-like) superfamily protein	17858655-17863466 FORWARD LENGTH=4026	J
EdiCtg4693pos64	LG7	5.199	Chromosome 2	AT2G42800	receptor like protein 29	17807906-17810265 REVERSE LENGTH=2360	J
EdiCtg69130pos63	LG7	5.823	Chromosome 2	AT2G42620	RNI-like superfamily protein	17756069-17758468 FORWARD LENGTH=2400	J
EdiCtg71676pos53	LG7	5.823	Chromosome 2	AT2G42640	Mitogen activated protein kinase kinase kinase-like protein	17758532-17764185 REVERSE LENGTH=2942	J
EdiCtg26831pos155	LG7	6.031	Chromosome 2	AT2G42590	general regulatory factor 9	17731855-17733967 REVERSE LENGTH=1244	J
EdiCtg73822pos71	LG7	6.238	Chromosome 2	AT2G42220	Rhodanese/Cell cycle control phosphatase superfamily protein	17592038-17593500 FORWARD LENGTH=967	J
EdiCtg76142pos101	LG7	6.238	Chromosome 2	AT2G42230	C-CAP/cofactor C-like domain-containing protein	17594579-17596629 REVERSE LENGTH=1326	J
EdiCtg35581pos53	LG7	6.342	Chromosome 2	AT2G42080	Chaperone DnaJ-domain superfamily protein	17553204-17555673 REVERSE LENGTH=1195	J
EdiCtg83719pos378	LG7	6.342	Chromosome 2	AT2G42130	Plastid-lipid associated protein PAP / fibrillin family protein	17566254-17568144 FORWARD LENGTH=1179	J
EdiCtg57836pos100	LG7	6.703	Chromosome 2	AT2G41930	Protein kinase superfamily protein	17501629-17502686 FORWARD LENGTH=1058	J
EdiCtg49083pos73	LG7	7.247	Chromosome 2	AT2G41770	transmembrane protein%2C putative (DUF288)	17424358-17427282 REVERSE LENGTH=2747	J
EdiCtg60436pos51	LG7	7.359	Chromosome 2	AT2G41740	villin 2	17410672-17417820 REVERSE LENGTH=3894	J
EdiCtg48320pos342	LG7	7.592	Chromosome 2	AT2G41700	ATP-binding cassette A1	17382973-17396301 REVERSE LENGTH=6106	J
EdiCtg16403pos383	LG7	7.8	Chromosome 2	AT2G41540	6-phosphogluconate dehydrogenase family protein	17325846-17328904 FORWARD LENGTH=2594	J
EdiCtg21074pos97	LG7	7.904	Chromosome 2	AT2G41420	proline-rich family protein	17266470-17268200 REVERSE LENGTH=948	J
EdiCtg63357pos111	LG7	7.904	Chromosome 5	AT5G53592	FBD-like domain family protein	21773688-21774927 FORWARD LENGTH=940	ns
EdiCtg2273pos69	LG7	8.215	Chromosome 2	AT2G41220	glutamate synthase 2	17177539-17188836 FORWARD LENGTH=5733	J
EdiCtg60177pos351	LG7	8.423	Chromosome 2	AT2G41130	basic helix-loop-helix (bHLH) DNA-binding superfamily protein	17143157-17145283 FORWARD LENGTH=1562	J
EdiCtg25047pos102	LG7	8.423	Chromosome 2	AT2G41140	CDPK-related kinase 1	17150095-17153693 FORWARD LENGTH=2443	J
EdiCtg71951pos78	LG7	8.527	Chromosome 2	AT2G41080	pentatricopeptide (PPR) repeat protein	17132602-17134554 FORWARD LENGTH=1953	J
EdiCtg34211pos55	LG7	8.839	Chromosome 2	AT2G40990	DHHC-type zinc finger family protein	17105097-17107030 REVERSE LENGTH=1493	J
EdiCtg38432pos60	LG7	9.151	Chromosome 2	AT2G40850	phosphoinositide 4-kinase gamma 1	17051085-17053754 FORWARD LENGTH=2580	J
EdiCtg87644pos53	LG7	9.151	Chromosome 2	AT2G40890	cytochrome P450%2C family 98%2C subfamily A%2C polypeptide 3	17058053-17060652 REVERSE LENGTH=1885	J
EdiCtg80203pos55	LG7	9.259	Chromosome 5	AT5G06870	polygalacturonase inhibiting protein 2	2133918-2135168 FORWARD LENGTH=1168	ns
EdiCtg62958pos210	LG7	9.366	Chromosome 2	AT2G40770	RING-finger%2C DEAD-like helicase%2C PHD and SNF2 domain-containing protein	17013535-17021606 REVERSE LENGTH=5085	J
EdiCtg54533pos62	LG7	9.585	Chromosome 2	AT2G40630	Uncharacterized conserved protein (UCP030365)	16958146-16961591 FORWARD LENGTH=2553	J
EdiCtg20812pos52	LG7	9.805	Chromosome 2	AT2G40590	Ribosomal protein S26e family protein	16944984-16946548 REVERSE LENGTH=830	J
EdiCtg11302pos87	LG7	9.91	Chromosome 2	AT2G40550	E2F target protein 1 (ETG1)	16934621-16938272 FORWARD LENGTH=2315	J
EdiCtg22213pos66	LG7	10.756	Chromosome 2	AT2G40420	Transmembrane amino acid transporter family protein	16877144-16879214 FORWARD LENGTH=1711	J
EdiCtg41349pos110	LG7	10.967	Chromosome 2	AT2G40310	Pectin lyase-like superfamily protein	16834065-16835711 FORWARD LENGTH=1215	J
EdiCtg62661pos51	LG7	11.514	Chromosome 2	AT2G40220	Integrase-type DNA-binding superfamily protein	16796247-16797585 REVERSE LENGTH=1339	J
EdiCtg48883pos65	LG7	11.618	Chromosome 2	AT2G40190	UDP-Glycosyltransferase superfamily protein	16785173-16787590 FORWARD LENGTH=1784	J
EdiCtg12432pos414	LG7	12.061	Chromosome 3	AT3G55960	Haloacid dehalogenase-like hydrolase (HAD) superfamily protein	20760419-20763056 REVERSE LENGTH=1460	ns
EdiCtg8762pos79	LG7	12.59	Chromosome 2	AT2G39960	Microsomal signal peptidase 25 kDa subunit (SPC25)	16681296-16683718 REVERSE LENGTH=1176	J
EdiCtg40481pos76	LG7	12.694	Chromosome 2	AT2G39880	myb domain protein 25	16647711-16649527 REVERSE LENGTH=1386	J
EdiCtg22925pos164	LG7	12.903	Chromosome 2	AT2G39850	Subtilisin-like serine endopeptidase family protein	16630411-16634253 FORWARD LENGTH=2696	J
EdiCtg68626pos69	LG7	71.747	Chromosome 2	AT2G30070	potassium transporter 1	12834860-12838655 FORWARD LENGTH=2565	J
EdiCtg1886pos85	LG7	71.851	Chromosome 2	AT2G30040	mitogen-activated protein kinase kinase kinase 14	12821569-12823169 FORWARD LENGTH=1601	J
EdiCtg1418pos63	LG7	73.325	Chromosome 2	AT2G30110	ubiquitin-activating enzyme 1	12852329-12857727 REVERSE LENGTH=3779	J
EdiCtg84186pos81	LG7	77.77	Chromosome 2	AT2G28320	Pleckstrin homology (PH) and lipid-binding START domains-containing protein	12094621-12099644 FORWARD LENGTH=2974	I
EdiCtg35486pos212	LG7	78.947	Chromosome 2	AT2G28150	UPSTREAM OF FLC protein (DUF966)	12000388-12002499 FORWARD LENGTH=1676	I
EdiCtg58798pos74	LG7	79.788	Chromosome 2	AT2G27900	coiled-coil protein	11877430-11886013 FORWARD LENGTH=3923	I
EdiCtg83456pos217	LG7	80.628	Chromosome 5	AT5G01630	BRCA2-like B	234851-241106 REVERSE LENGTH=3929	ns
EdiCtg102956pos144	LG7	80.915	Chromosome 3	AT3G58420	TRAF-like superfamily protein	21609307-21612409 REVERSE LENGTH=885	ns
EdiCtg69033pos381	LG7	82.443	Chromosome 2	AT2G26100	Galactosyltransferase family protein	11115873-11118362 REVERSE LENGTH=1688	I
EdiCtg56940pos275	LG7	86.8	Chromosome 2	AT2G25640	SPOC domain / Transcription elongation factor S-II protein	10910481-10914528 FORWARD LENGTH=3372	I
EdiCtg86728pos444	LG7	87.008	Chromosome 2	AT2G25620	DNA-binding protein phosphatase 1	10902856-10905287 REVERSE LENGTH=1786	I
EdiCtg29929pos284	LG7	87.429	Chromosome 1	AT1G61180	LRR and NB-ARC domains-containing disease resistance protein	22551271-22554684 FORWARD LENGTH=3239	ns
EdiCtg71012pos473	LG7	90.266	Chromosome 2	AT2G24970	spindle/kinetochore-associated protein	10619531-10621307 REVERSE LENGTH=1200	I
EdiCtg69373pos107	LG7	93.53	Chromosome 2	AT2G24420	DNA repair ATPase-like protein	10379958-10383400 FORWARD LENGTH=1904	I
EdiCtg38104pos200	LG7	95.104	Chromosome 2	AT2G24330	integral membrane metal-binding family protein (DUF2296)	10347018-10349921 REVERSE LENGTH=1904	I
EdiCtg73059pos344	LG7	96.364	Chromosome 1	AT1G67120	midasin-like protein	25069486-25095526 REVERSE LENGTH=16444	ns
EdiCtg16761pos105	LG7	97.306	Chromosome 2	AT2G24230	Leucine-rich repeat protein kinase family protein	10301817-10304812 REVERSE LENGTH=2996	I
EdiCtg28570pos75	LG7	97.41	Chromosome 2	AT3G05370	receptor like protein 31	1535950-1538870 REVERSE LENGTH=2921	ns
EdiCtg41077pos112	LG7	98.881	Chromosome 1	AT1G35710	kinase family with leucine-rich repeat domain-containing protein	13220471-13224681 FORWARD LENGTH=4127	ns
EdiCtg30241pos221	LG7	98.985	Chromosome 2	AT2G23980	cyclic nucleotide-gated channel 6	10201104-10205422 REVERSE LENGTH=3053	I
EdiCtg33271pos61	LG7	102.167	Chromosome 2	AT2G23470	root UVB sensitive protein (Protein of unknown function%2C DUF647)	9998982-10001509 REVERSE LENGTH=1797	I
EdiCtg19436pos108	LG7	102.584	Chromosome 2	AT2G23380	SET domain-containing protein	9957014-9960386 FORWARD LENGTH=2331	I
EdiCtg69631pos251	LG7	103.105	Chromosome 2	AT2G23270	transmembrane protein	9903215-9903845 FORWARD LENGTH=631	I
EdiCtg36777pos368	LG7	103.73	Chromosome 2	AT2G23140	RING/U-box superfamily protein with ARM repeat domain-containing protein	9845489-9849357 REVERSE LENGTH=3186	I
EdiCtg69920pos109	LG7	105.633	Chromosome 2	AT2G22850	basic leucine-zipper 6	9732292-9733612 REVERSE LENGTH=1321	I
EdiCtg96435pos60	LG7	106.365	Chromosome 2	AT2G22720	SPT2 chromatin protein	9657487-9660803 FORWARD LENGTH=2202	I
EdiCtg17349pos322	LG7	107.307	Chromosome 2	AT2G22630	AGAMOUS-like 17	9618207-9622163 FORWARD LENGTH=1272	I
EdiCtg18319pos333	LG7	107.62	Chromosome 2	AT2G22620	Rhamnogalacturonate lyase family protein	9605352-9610661 REVERSE LENGTH=2020	I
EdiCtg36325pos55	LG7	108.976	Chromosome 3	AT3G11080	receptor like protein 35	3470440-3473312 FORWARD LENGTH=2873	ns
EdiCtg42408pos87	LG7	109.184	Chromosome 2	AT2G22490	Cyclin D2%3B1	9553803-9556145 REVERSE LENGTH=1715	I
EdiCtg23332pos54	LG7	109.811	Chromosome 2	AT2G22450	riboflavin biosynthesis protein	9530365-9533066 FORWARD LENGTH=2095	I
EdiCtg73369pos63	LG7	110.227	Chromosome 2	AT2G22370	mediator of RNA polymerase II transcription subunit	9500784-9502210 REVERSE LENGTH=1027	I
EdiCtg45778pos66	LG7	111.171	Chromosome 2	AT2G22070	pentatricopeptide (PPR) repeat-containing protein	9383397-9386266 FORWARD LENGTH=2870	I
EdiCtg40058pos70	LG7	111.275	Chromosome 1	AT2G22030	Galactose oxidase/kelch repeat superfamily protein	9372530-9373681 FORWARD LENGTH=1152	I
EdiCtg68949pos61	LG7	112.632	Chromosome 2	AT2G21710	Mitochondrial transcription termination factor family protein	9270784-9273444 FORWARD LENGTH=2237	I
EdiCtg53159pos332	LG7	112.944	Chromosome 2	AT2G21540	SEC14-like 3	9220570-9224432 REVERSE LENGTH=2193	I
EdiCtg53159pos214	LG7	112.944	Chromosome 2	AT2G21540	SEC14-like 3	9220570-9224432 REVERSE LENGTH=2193	I
EdiCtg56707pos252	LG7	113.156	Chromosome 5	AT5G57590	adenosylmethionine-8-amino-7-oxononanoate transaminase	23318399-23322770 REVERSE LENGTH=2779	ns
EdiCtg35453pos256	LG7	113.26	Chromosome 2	AT2G21450	chromatin remodeling 34	9179410-9183037 REVERSE LENGTH=2936	I
EdiCtg80516pos296	LG7	113.69	Chromosome 2	AT2G21390	Coatomer%2C alpha subunit	9151940-9156906 FORWARD LENGTH=4284	I
EdiCtg20340pos282	LG7	113.898	Chromosome 2	AT2G21280	NAD(P)-binding Rossmann-fold superfamily protein	9110239-9112707 REVERSE LENGTH=1335	I
EdiCtg21404pos165	LG7	115.371	Chromosome 2	AT2G21090	Pentatricopeptide repeat (PPR-like) superfamily protein	9045440-9047646 REVERSE LENGTH=2207	I
EdiCtg91364pos83	LG7	115.895	Chromosome 3	AT3G47570	Leucine-rich repeat protein kinase family protein	17527507-17531041 FORWARD LENGTH=3430	I
EdiCtg12477pos78	LG8	0	Chromosome 4	AT4G38350	Patched family protein	17958177-17966962 REVERSE LENGTH=4157	partial U
EdiCtg8164pos100	LG8	0	Chromosome 4	AT4G38440	RPAP1-like%2C carboxy-terminal protein	17989067-17994727 FORWARD LENGTH=4624	partial U
EdiCtg27500pos182	LG8	0.208	Chromosome 4	AT4G39210	Glucose-1-phosphate adenylyltransferase family protein	18259812-18263417 FORWARD LENGTH=1843	partial U
EdiCtg63338pos62	LG8	0.52	Chromosome 4	AT4G39470	Tetratricopeptide repeat (TPR)-like superfamily protein	18359198-18361182 REVERSE LENGTH=1580	partial U
EdiCtg8618pos78	LG8	0.624	Chromosome 4	AT4G39630	translation initiation factor	18397591-18399387 REVERSE LENGTH=984	partial U
EdiCtg66374pos61	LG8	0.935	Chromosome 4	AT4G39910	ubiquitin-specific protease 3	18511521-18514382 REVERSE LENGTH=1696	partial U
EdiCtg35594pos343	LG8	1.248	Chromosome 2	AT2G22490	Cyclin D2%3B1	9553803-9556145 REVERSE LENGTH=1715	ns
EdiCtg48615pos172	LG8	1.351	Chromosome 4	AT4G37950	Rhamnogalacturonate lyase family protein	17844656-17849274 FORWARD LENGTH=2291	partial U
EdiCtg75219pos227	LG8	4.611	Chromosome 4	AT4G37270	heavy metal atpase 1	17541771-17546546 REVERSE LENGTH=2870	partial U
EdiCtg77244pos66	LG8	5.446	Chromosome 4	AT4G36940	nicotinate phosphoribosyltransferase 1	17416855-17420252 FORWARD LENGTH=2132	partial U
EdiCtg7714pos439	LG8	6.389	Chromosome 4	AT4G36820	calcium uniporter (DUF607)	17346805-17348265 FORWARD LENGTH=1372	partial U
EdiCtg88098pos366	LG8	6.701	Chromosome 4	AT4G36650	plant-specific TFIIB-related protein	17283132-17285550 REVERSE LENGTH=1601	partial U
EdiCtg53874pos325	LG8	9.256	Chromosome 4	AT4G35840	RING/U-box superfamily protein	16980923-16982365 FORWARD LENGTH=1066	partial U
EdiCtg34437pos406	LG8	9.256	Chromosome 4	AT4G35860	GTP-binding 2	16986840-16989047 REVERSE LENGTH=1236	partial U
EdiCtg87323pos106	LG8	9.464	Chromosome 4	AT4G35740	DEAD/DEAH box RNA helicase family protein	16936120-16940332 FORWARD LENGTH=2407	partial U
EdiCtg135pos412	LG8	10.406	Chromosome 4	AT4G35440	chloride channel E	16835986-16839375 REVERSE LENGTH=2661	partial U
EdiCtg39508pos314	LG8	11.138	Chromosome 4	AT4G35230	BR-signaling kinase 1	16755092-16758358 REVERSE LENGTH=2089	partial U
EdiCtg65336pos112	LG8	11.241	Chromosome 4	AT4G35130	Tetratricopeptide repeat (TPR)-like superfamily protein	16720944-16723665 REVERSE LENGTH=2722	partial U
EdiCtg16069pos68	LG8	12.497	Chromosome 4	AT4G35020	RAC-like 3	16672192-16674789 FORWARD LENGTH=1229	partial U
EdiCtg89216pos73	LG8	12.601	Chromosome 4	AT4G34970	actin depolymerizing factor 9	16653704-16654955 FORWARD LENGTH=868	partial U
EdiCtg926pos224	LG8	12.917	Chromosome 4	AT4G34780	SAUR-like auxin-responsive protein family	16592321-16592747 REVERSE LENGTH=427	partial U
EdiCtg10938pos219	LG8	13.902	Chromosome 4	AT4G34700	LYR family of Fe/S cluster biogenesis protein	16556738-16559034 FORWARD LENGTH=1021	partial U
EdiCtg37186pos86	LG8	16.49	Chromosome 4	AT4G34370	RING/U-box superfamily protein	16434302-16437389 FORWARD LENGTH=2391	partial U
EdiCtg57970pos74	LG8	16.698	Chromosome 4	AT4G34140	D111/G-patch domain-containing protein	16350780-16354241 FORWARD LENGTH=1974	partial U
EdiCtg86990pos55	LG8	16.802	Chromosome 4	AT4G34000	abscisic acid responsive elements-binding factor 3	16295552-16298255 FORWARD LENGTH=1991	partial U
EdiCtg76312pos61	LG8	17.011	Chromosome 4	AT4G33950	Protein kinase superfamily protein	16271917-16274822 FORWARD LENGTH=1791	partial U
EdiCtg27178pos438	LG8	17.115	Chromosome 4	AT4G33890	transcriptional regulator of RNA polII%2C SAGA%2C subunit	16249722-16251379 FORWARD LENGTH=1483	partial U
EdiCtg43279pos58	LG8	18.057	Chromosome 4	AT4G33520	P-type ATP-ase 1	16118917-16120935 FORWARD LENGTH=1359	partial U
EdiCtg39912pos100	LG8	18.474	Chromosome 4	AT4G33150	lysine-ketoglutarate reductase/saccharopine dehydrogenase bifunctional enzyme	15985201-15991202 REVERSE LENGTH=3606	partial U
EdiCtg71387pos176	LG8	19.503	Chromosome 4	AT4G32930	hypothetical protein	15898784-15900289 FORWARD LENGTH=702	partial U
EdiCtg73951pos336	LG8	19.622	Chromosome 4	AT4G32910	nuclear pore complex Nup85-like protein	15881245-15885518 FORWARD LENGTH=2578	partial U
EdiCtg11665pos113	LG8	20.249	Chromosome 4	AT4G32760	ENTH/VHS/GAT family protein	15799138-15804175 FORWARD LENGTH=2609	partial U
EdiCtg3223pos71	LG8	20.249	Chromosome 5	AT4G32770	tocopherol cyclase%2C chloroplast / vitamin E deficient 1 (VTE1) / sucrose export defective 1 (SXD1)	15804784-15808084 FORWARD LENGTH=1958	partial U
EdiCtg52796pos267	LG8	20.352	Chromosome 4	AT4G32520	serine hydroxymethyltransferase 3	15689486-15692782 REVERSE LENGTH=1821	partial U
EdiCtg52796pos102	LG8	20.352	Chromosome 4	AT4G32520	serine hydroxymethyltransferase 3	15689486-15692782 REVERSE LENGTH=1821	partial U
EdiCtg61324pos62	LG8	20.456	Chromosome 4	AT4G32410	cellulose synthase 1	15640490-15646844 REVERSE LENGTH=4221	partial U
EdiCtg4277pos198	LG8	20.978	Chromosome 4	AT4G32180	pantothenate kinase 2	15537559-15543954 REVERSE LENGTH=3110	partial U
EdiCtg60129pos94	LG8	21.186	Chromosome 4	AT4G32040	homeobox protein knotted-1-like 5	15493994-15496356 FORWARD LENGTH=1717	partial U
EdiCtg89342pos440	LG8	21.812	Chromosome 4	AT4G31910	HXXXD-type acyl-transferase family protein	15440971-15444006 FORWARD LENGTH=1841	partial U
EdiCtg31658pos94	LG8	21.916	Chromosome 4	AT2G25170	chromatin remodeling factor CHD3 (PICKLE)	10714411-10724054 FORWARD LENGTH=4446	partial U
EdiCtg16736pos60	LG8	21.916	Chromosome 4	AT4G31900	chromatin remodeling factor	15431528-15438520 FORWARD LENGTH=3662	partial U
EdiCtg33266pos215	LG8	22.228	Chromosome 4	AT4G31880	transcriptional regulator	15419082-15424265 REVERSE LENGTH=3298	partial U
EdiCtg44112pos90	LG8	22.853	Chromosome 4	AT4G31680	Transcriptional factor B3 family protein	15340289-15342081 REVERSE LENGTH=1390	partial U
EdiCtg36194pos108	LG8	23.062	Chromosome 4	AT4G31570	nucleoporin	15297014-15306410 FORWARD LENGTH=8511	partial U
EdiCtg51534pos52	LG8	23.166	Chromosome 4	AT4G31450	RING/U-box superfamily protein	15255576-15258882 REVERSE LENGTH=2057	partial U
EdiCtg25445pos54	LG8	23.166	Chromosome 5	AT5G35640	Putative endonuclease or glycosyl hydrolase	13834633-13835641 FORWARD LENGTH=614	ns
EdiCtg1701pos213	LG8	23.897	Chromosome 4	AT4G31010	RNA-binding CRS1 / YhbY (CRM) domain-containing protein	15106614-15108446 FORWARD LENGTH=1333	partial U
EdiCtg91316pos107	LG8	23.897	Chromosome 4	AT4G31010	RNA-binding CRS1 / YhbY (CRM) domain-containing protein	15106614-15108446 FORWARD LENGTH=1333	partial U

## Sheet: Summary of ACK structure
Supplementary Table 6: Summary of Ancestral Crucifer Karyotype (ACK) block structure for L. arvense linkage groups (LG)
ACK Block	Start position (GD)	End position (GD)	Remark
LG1
O	0	13.142
P	13.35	28.521
W	28.522	63.958
partial R	64.27	68.947	inverted
partial X	69.051	76.346
LG2
top R	0	26.491
partial X	27.222	33.722	inverted
Q	35.184	51.317
V	52.578	75.03
LG3
A	0	48.152
B/C	48.577	60.057
LG4
N	0.42	24.663
M	25.307	44.929
L	48.478	67.717
K	67.823	73.988
LG5
H	0	9.193
F	68.371	93.358
LG6
C/D	0	3.652
E	5.643	47.376
LG7
J	0	73.325
I	77.77	115.895
LG8
partial U	0	23.897
